# Supplementary material for: 9-(Dicyano­methyl­idene)fluorene–tetra­thia­fulvalene (1/1)
Source: Acta Crystallogr Sect E Struct Rep Online. 2012 Mar 3;68(Pt 4):o932. doi: 10.1107/S1600536812008124 (PMC3343914; doi:10.1107/S1600536812008124)
Supplement: Supplementary file 1 [file e-68-0o932-sup1.cif]

##############################################################################
#                                                                            #
# This CIF contains the data in a paper accepted for publication in          #
# Acta Crystallographica Section E. It conforms to the requirements of       #
# Notes for Authors for Acta Crystallographica Section E, and has been       #
# peer reviewed under the auspices of the IUCr Commission on Journals.       #
#                                                                            #
# Full details of the Crystallographic Information File format               #
# are given in the paper "The Crystallographic Information File (CIF):       #
# a New Standard Archive File for Crystallography" by S. R. Hall, F. H.      #
# Allen and I. D. Brown [Acta Cryst. (1991), A47, 655-685].                  #
#                                                                            #
# The current version of the core CIF dictionary is obtainable from          #
# ftp://ftp.iucr.org/pub/cif_core.dic.                                       #
#                                                                            #
# Software is freely available for graphical display of the structure(s)     #
# in this CIF. For information consult the CIF software page                 #
# http://www.iucr.org/resources/cif/software.                                #
#                                                                            #
# This file may be used for bona fide research purposes within the           #
# scientific community so long as proper attribution is given to the journal # 
# article from which it was obtained.                                        #
#                                                                            #
##############################################################################
data_I
_audit_creation_method     SHELXTL-Plus
_chemical_name_systematic
;
9-(Dicyanomethylidene)fluorene--2-(2H-1,3-dithiol-2-ylidene)-2H-1,3-dithiole
(1/1)
;
_chemical_name_common
;
9-(Dicyanomethylidene)fluorene; tetrathiafulvalene
;
_chemical_formula_moiety     'C16 H8 N2, C6 H4 S4'
_chemical_formula_sum     'C22 H12 N2 S4'
_chemical_formula_iupac     'C16 H8 N2, C6 H4 S4'
_chemical_formula_weight     432.58
_chemical_melting_point     403
_symmetry_cell_setting     triclinic
_symmetry_space_group_name_H-M     'P -1'
_symmetry_space_group_name_Hall     '-P 1'
loop_
    _symmetry_equiv_pos_as_xyz
    'x, y, z'
    '-x, -y, -z'
_cell_length_a     7.9919(11)
_cell_length_b     9.3696(14)
_cell_length_c     14.195(2)
_cell_angle_alpha     94.525(12)
_cell_angle_beta     103.687(12)
_cell_angle_gamma     103.252(12)
_cell_volume     995.3(2)
_cell_formula_units_Z     2
_cell_measurement_reflns_used     57
_cell_measurement_theta_min     3.98
_cell_measurement_theta_max     12.15
_cell_measurement_temperature     296.0(10)
_cell_measurement_pressure     101(2)
_exptl_crystal_description     plate
_exptl_crystal_colour     green
_exptl_crystal_size_max     0.22
_exptl_crystal_size_mid     0.20
_exptl_crystal_size_min     0.03
_exptl_crystal_density_diffrn     1.443
_exptl_crystal_density_meas     ?
_exptl_crystal_density_method     'not measured'
_exptl_crystal_F_000     444
_exptl_absorpt_coefficient_mu     0.488
_exptl_absorpt_correction_type     psi-scan
_exptl_absorpt_process_details     '(XSCANS; Siemens, 1996)'
_exptl_absorpt_correction_T_min     0.64976
_exptl_absorpt_correction_T_max     0.68822
_exptl_special_details     ?
_diffrn_ambient_temperature     296.0(10)
_diffrn_radiation_type     MoK\a
_diffrn_radiation_wavelength     0.71073
_diffrn_radiation_source     X-ray
_diffrn_radiation_monochromator     graphite
_diffrn_measurement_device_type     'Bruker P4'
_diffrn_measurement_method     '2\q/\w scans'
_diffrn_detector_area_resol_mean     ?
_diffrn_reflns_number     5766
_diffrn_reflns_av_R_equivalents     0.0615
_diffrn_reflns_av_sigmaI/netI     0.0989
_diffrn_reflns_theta_min     2.26
_diffrn_reflns_theta_max     25.00
_diffrn_reflns_theta_full     25.00
_diffrn_measured_fraction_theta_max     0.993
_diffrn_measured_fraction_theta_full     0.993
_diffrn_reflns_limit_h_min     -9
_diffrn_reflns_limit_h_max     3
_diffrn_reflns_limit_k_min     -10
_diffrn_reflns_limit_k_max     10
_diffrn_reflns_limit_l_min     -16
_diffrn_reflns_limit_l_max     16
_diffrn_standards_number     2
_diffrn_standards_interval_count     48
_diffrn_standards_interval_time     ?
_diffrn_standards_decay_%     14
loop_
    _diffrn_standard_refln_index_h
    _diffrn_standard_refln_index_k
    _diffrn_standard_refln_index_l
    2 0 -2
    -2 0 2
_refine_special_details     ?
_reflns_number_total     3493
_reflns_number_gt     1541
_reflns_threshold_expression     I>2\s(I)
_refine_ls_structure_factor_coef     Fsqd
_refine_ls_matrix_type     full
_refine_ls_R_factor_all     0.1405
_refine_ls_R_factor_gt     0.0481
_refine_ls_wR_factor_gt     0.0890
_refine_ls_wR_factor_ref     0.1189
_refine_ls_goodness_of_fit_ref     0.951
_refine_ls_restrained_S_all     0.951
_refine_ls_number_reflns     3493
_refine_ls_number_parameters     254
_refine_ls_number_restraints     0
_refine_ls_number_constraints     0
_refine_ls_hydrogen_treatment     constr
_refine_ls_weighting_scheme     calc
_refine_ls_weighting_details
                 'calc w=1/[\s^2^(Fo^2^)+(0.0414P)^2^] where P=(Fo^2^+2Fc^2^)/3'
_atom_sites_solution_hydrogens     geom
_atom_sites_solution_primary     direct
_atom_sites_solution_secondary     difmap
_refine_ls_shift/su_max     0.000
_refine_ls_shift/su_mean     0.000
_refine_diff_density_max     0.214
_refine_diff_density_min     -0.211
_refine_ls_extinction_method     'SHELXTL-Plus (Sheldrick, 2008)'
_refine_ls_extinction_coef     0.0125(17)
_refine_ls_extinction_expression
                                  'Fc^*^=kFc[1+0.001xFc^2^\l^3^/sin(2\q)]^-1/4^'
loop_
    _atom_type_symbol
    _atom_type_description
    _atom_type_scat_dispersion_real
    _atom_type_scat_dispersion_imag
    _atom_type_scat_source
    'C' 'C' 0.0033 0.0016
                         'International Tables Vol C Tables 4.2.6.8 and 6.1.1.4'
    'H' 'H' 0.0000 0.0000
                         'International Tables Vol C Tables 4.2.6.8 and 6.1.1.4'
    'N' 'N' 0.0061 0.0033
                         'International Tables Vol C Tables 4.2.6.8 and 6.1.1.4'
    'S' 'S' 0.1246 0.1234
                         'International Tables Vol C Tables 4.2.6.8 and 6.1.1.4'
_computing_data_collection     'XSCANS (Siemens, 1996)'
_computing_cell_refinement     'XSCANS (Siemens, 1996)'
_computing_data_reduction     'XSCANS (Siemens, 1996)'
_computing_structure_solution     'SHELXTL-Plus (Sheldrick, 2008)'
_computing_structure_refinement     'SHELXTL-Plus (Sheldrick, 2008)'
_computing_molecular_graphics
;
SHELXTL-Plus (Sheldrick, 2008) and Mercury (Macrae <i>et al.</i>,
2008)
;
_computing_publication_material     'SHELXTL-Plus (Sheldrick, 2008)'
loop_
    _atom_site_type_symbol
    _atom_site_label
    _atom_site_fract_x
    _atom_site_fract_y
    _atom_site_fract_z
    _atom_site_U_iso_or_equiv
    _atom_site_adp_type
    _atom_site_calc_flag
    _atom_site_refinement_flags
    _atom_site_occupancy
    _atom_site_symmetry_multiplicity
    _atom_site_disorder_assembly
    _atom_site_disorder_group
    C C1 0.0179(5) 0.9147(5) 0.3451(3) 0.0587(11) Uani d . 1 1 . .
    H H1A -0.0058 0.9988 0.3201 0.070 Uiso calc R 1 1 . .
    C C2 -0.0704(6) 0.7737(5) 0.2941(3) 0.0718(14) Uani d . 1 1 . .
    H H2A -0.1543 0.7635 0.2345 0.086 Uiso calc R 1 1 . .
    C C3 -0.0341(7) 0.6488(5) 0.3318(4) 0.0767(14) Uani d . 1 1 . .
    H H3A -0.0935 0.5557 0.2967 0.092 Uiso calc R 1 1 . .
    C C4 0.0888(6) 0.6601(5) 0.4206(4) 0.0694(13) Uani d . 1 1 . .
    H H4A 0.1116 0.5755 0.4452 0.083 Uiso calc R 1 1 . .
    C C4A 0.1776(5) 0.7992(5) 0.4723(3) 0.0538(11) Uani d . 1 1 . .
    C C4B 0.3151(5) 0.8434(5) 0.5651(3) 0.0521(11) Uani d . 1 1 . .
    C C5 0.3937(6) 0.7596(5) 0.6298(4) 0.0643(12) Uani d . 1 1 . .
    H H5A 0.3570 0.6567 0.6188 0.077 Uiso calc R 1 1 . .
    C C6 0.5283(6) 0.8334(6) 0.7112(4) 0.0721(14) Uani d . 1 1 . .
    H H6A 0.5844 0.7783 0.7541 0.087 Uiso calc R 1 1 . .
    C C7 0.5818(6) 0.9857(6) 0.7309(3) 0.0676(13) Uani d . 1 1 . .
    H H7A 0.6712 1.0319 0.7869 0.081 Uiso calc R 1 1 . .
    C C8 0.5017(5) 1.0703(5) 0.6668(3) 0.0589(11) Uani d . 1 1 . .
    H H8A 0.5372 1.1732 0.6799 0.071 Uiso calc R 1 1 . .
    C C8A 0.3686(5) 1.0006(5) 0.5833(3) 0.0495(10) Uani d . 1 1 . .
    C C9 0.2619(5) 1.0585(5) 0.5019(3) 0.0448(10) Uani d . 1 1 . .
    C C9A 0.1426(5) 0.9265(4) 0.4344(3) 0.0485(10) Uani d . 1 1 . .
    C C10 0.2732(5) 1.2023(5) 0.4915(3) 0.0489(10) Uani d . 1 1 . .
    C C11 0.1603(6) 1.2507(4) 0.4121(3) 0.0545(11) Uani d . 1 1 . .
    N N12 0.0739(5) 1.2952(4) 0.3509(3) 0.0719(11) Uani d . 1 1 . .
    C C13 0.3997(6) 1.3228(5) 0.5590(3) 0.0577(12) Uani d . 1 1 . .
    N N14 0.5000(5) 1.4216(4) 0.6109(3) 0.0782(12) Uani d . 1 1 . .
    S S15 0.28023(18) 0.60731(16) -0.03391(10) 0.0884(5) Uani d . 1 1 . .
    C C16 0.1970(7) 0.6242(6) 0.0666(4) 0.0943(17) Uani d . 1 1 . .
    H H16A 0.0993 0.6633 0.0638 0.113 Uiso calc R 1 1 . .
    C C17 0.2751(7) 0.5805(6) 0.1473(4) 0.0866(16) Uani d . 1 1 . .
    H H17A 0.2330 0.5867 0.2028 0.104 Uiso calc R 1 1 . .
    S S18 0.45887(18) 0.51072(15) 0.14801(9) 0.0832(5) Uani d . 1 1 . .
    C C19 0.4457(5) 0.5248(5) 0.0235(3) 0.0636(13) Uani d . 1 1 . .
    S S20 0.26100(15) 1.13111(14) 0.99343(9) 0.0784(4) Uani d . 1 1 . .
    C C21 0.3288(6) 1.0451(6) 0.9025(3) 0.0742(14) Uani d . 1 1 . .
    H H21A 0.4389 1.0845 0.8909 0.089 Uiso calc R 1 1 . .
    C C22 0.2207(6) 0.9222(5) 0.8498(3) 0.0693(13) Uani d . 1 1 . .
    H H22A 0.2525 0.8725 0.8001 0.083 Uiso calc R 1 1 . .
    S S23 0.01752(15) 0.85519(14) 0.87520(8) 0.0661(4) Uani d . 1 1 . .
    C C24 0.0573(5) 0.9972(4) 0.9734(3) 0.0517(11) Uani d . 1 1 . .
loop_
    _atom_site_aniso_label
    _atom_site_aniso_U_11
    _atom_site_aniso_U_22
    _atom_site_aniso_U_33
    _atom_site_aniso_U_12
    _atom_site_aniso_U_13
    _atom_site_aniso_U_23
    C1 0.062(3) 0.048(3) 0.066(3) 0.012(2) 0.016(3) 0.008(2)
    C2 0.072(3) 0.063(3) 0.068(3) 0.007(3) 0.010(3) -0.002(3)
    C3 0.086(4) 0.050(3) 0.086(4) 0.004(3) 0.024(3) -0.007(3)
    C4 0.081(3) 0.051(3) 0.078(4) 0.020(3) 0.022(3) 0.012(3)
    C4A 0.060(3) 0.041(3) 0.068(3) 0.017(2) 0.028(2) 0.008(2)
    C4B 0.050(3) 0.060(3) 0.054(3) 0.018(2) 0.024(2) 0.013(2)
    C5 0.072(3) 0.061(3) 0.076(3) 0.031(3) 0.031(3) 0.028(3)
    C6 0.068(3) 0.098(4) 0.073(4) 0.042(3) 0.032(3) 0.040(3)
    C7 0.062(3) 0.088(4) 0.058(3) 0.025(3) 0.018(2) 0.023(3)
    C8 0.057(3) 0.061(3) 0.063(3) 0.017(2) 0.019(2) 0.016(3)
    C8A 0.048(2) 0.054(3) 0.056(3) 0.018(2) 0.022(2) 0.016(2)
    C9 0.045(2) 0.048(3) 0.049(2) 0.017(2) 0.020(2) 0.007(2)
    C9A 0.049(2) 0.047(3) 0.053(3) 0.014(2) 0.020(2) 0.006(2)
    C10 0.047(3) 0.049(3) 0.049(3) 0.012(2) 0.009(2) 0.004(2)
    C11 0.064(3) 0.041(3) 0.059(3) 0.012(2) 0.022(3) -0.002(2)
    N12 0.087(3) 0.057(3) 0.066(3) 0.023(2) 0.005(2) 0.004(2)
    C13 0.065(3) 0.051(3) 0.062(3) 0.018(3) 0.020(3) 0.015(2)
    N14 0.080(3) 0.064(3) 0.077(3) 0.011(2) 0.005(2) 0.002(2)
    S15 0.0775(9) 0.0981(11) 0.0898(10) 0.0303(8) 0.0098(8) 0.0282(8)
    C16 0.072(4) 0.096(4) 0.103(4) 0.022(3) 0.005(3) 0.002(4)
    C17 0.075(4) 0.089(4) 0.086(4) 0.004(3) 0.022(3) -0.005(3)
    S18 0.0863(10) 0.0853(10) 0.0709(9) 0.0159(8) 0.0105(7) 0.0185(7)
    C19 0.064(3) 0.049(3) 0.063(3) 0.000(2) 0.000(2) 0.015(2)
    S20 0.0612(8) 0.0889(10) 0.0702(9) -0.0083(7) 0.0218(7) -0.0093(7)
    C21 0.052(3) 0.101(4) 0.069(3) 0.012(3) 0.022(3) 0.012(3)
    C22 0.061(3) 0.091(4) 0.065(3) 0.026(3) 0.029(3) 0.013(3)
    S23 0.0628(8) 0.0728(9) 0.0583(7) 0.0136(6) 0.0153(6) -0.0042(6)
    C24 0.049(3) 0.052(3) 0.052(3) 0.012(2) 0.0123(19) 0.002(2)
_geom_special_details     ?
loop_
    _geom_bond_atom_site_label_1
    _geom_bond_atom_site_label_2
    _geom_bond_site_symmetry_2
    _geom_bond_distance
    _geom_bond_publ_flag
    C1 C9A . 1.394(5) ?
    C1 C2 . 1.395(5) ?
    C1 H1A . 0.9300 ?
    C2 C3 . 1.386(6) ?
    C2 H2A . 0.9300 ?
    C3 C4 . 1.382(6) ?
    C3 H3A . 0.9300 ?
    C4 C4A . 1.386(5) ?
    C4 H4A . 0.9300 ?
    C4A C9A . 1.404(5) ?
    C4A C4B . 1.460(6) ?
    C4B C5 . 1.386(5) ?
    C4B C8A . 1.421(5) ?
    C5 C6 . 1.384(6) ?
    C5 H5A . 0.9300 ?
    C6 C7 . 1.378(6) ?
    C6 H6A . 0.9300 ?
    C7 C8 . 1.392(5) ?
    C7 H7A . 0.9300 ?
    C8 C8A . 1.388(5) ?
    C8 H8A . 0.9300 ?
    C8A C9 . 1.483(5) ?
    C9 C10 . 1.352(5) ?
    C9 C9A . 1.482(5) ?
    C10 C13 . 1.436(6) ?
    C10 C11 . 1.442(6) ?
    C11 N12 . 1.144(5) ?
    C13 N14 . 1.147(5) ?
    S15 C16 . 1.722(6) ?
    S15 C19 . 1.752(4) ?
    C16 C17 . 1.312(6) ?
    C16 H16A . 0.9300 ?
    C17 S18 . 1.737(5) ?
    C17 H17A . 0.9300 ?
    S18 C19 . 1.762(4) ?
    C19 C19 2_665 1.351(8) ?
    S20 C21 . 1.726(5) ?
    S20 C24 . 1.759(4) ?
    C21 C22 . 1.317(6) ?
    C21 H21A . 0.9300 ?
    C22 S23 . 1.734(4) ?
    C22 H22A . 0.9300 ?
    S23 C24 . 1.766(4) ?
    C24 C24 2_577 1.324(7) ?
loop_
    _geom_angle_atom_site_label_1
    _geom_angle_atom_site_label_2
    _geom_angle_atom_site_label_3
    _geom_angle_site_symmetry_1
    _geom_angle_site_symmetry_3
    _geom_angle
    _geom_angle_publ_flag
    C9A C1 C2 . . 118.5(4) ?
    C9A C1 H1A . . 120.8 ?
    C2 C1 H1A . . 120.8 ?
    C3 C2 C1 . . 120.4(4) ?
    C3 C2 H2A . . 119.8 ?
    C1 C2 H2A . . 119.8 ?
    C4 C3 C2 . . 121.2(4) ?
    C4 C3 H3A . . 119.4 ?
    C2 C3 H3A . . 119.4 ?
    C3 C4 C4A . . 119.1(4) ?
    C3 C4 H4A . . 120.4 ?
    C4A C4 H4A . . 120.4 ?
    C4 C4A C9A . . 120.1(4) ?
    C4 C4A C4B . . 130.7(4) ?
    C9A C4A C4B . . 109.2(4) ?
    C5 C4B C8A . . 120.8(4) ?
    C5 C4B C4A . . 131.0(4) ?
    C8A C4B C4A . . 108.2(4) ?
    C6 C5 C4B . . 118.1(4) ?
    C6 C5 H5A . . 120.9 ?
    C4B C5 H5A . . 120.9 ?
    C7 C6 C5 . . 122.2(4) ?
    C7 C6 H6A . . 118.9 ?
    C5 C6 H6A . . 118.9 ?
    C6 C7 C8 . . 119.9(4) ?
    C6 C7 H7A . . 120.1 ?
    C8 C7 H7A . . 120.1 ?
    C8A C8 C7 . . 119.7(4) ?
    C8A C8 H8A . . 120.1 ?
    C7 C8 H8A . . 120.1 ?
    C8 C8A C4B . . 119.3(4) ?
    C8 C8A C9 . . 132.4(4) ?
    C4B C8A C9 . . 108.3(4) ?
    C10 C9 C9A . . 127.4(4) ?
    C10 C9 C8A . . 126.8(4) ?
    C9A C9 C8A . . 105.8(3) ?
    C1 C9A C4A . . 120.6(4) ?
    C1 C9A C9 . . 130.8(4) ?
    C4A C9A C9 . . 108.5(4) ?
    C9 C10 C13 . . 123.1(4) ?
    C9 C10 C11 . . 123.8(4) ?
    C13 C10 C11 . . 113.1(4) ?
    N12 C11 C10 . . 177.1(5) ?
    N14 C13 C10 . . 178.0(5) ?
    C16 S15 C19 . . 94.7(2) ?
    C17 C16 S15 . . 118.3(5) ?
    C17 C16 H16A . . 120.9 ?
    S15 C16 H16A . . 120.9 ?
    C16 C17 S18 . . 118.5(5) ?
    C16 C17 H17A . . 120.8 ?
    S18 C17 H17A . . 120.8 ?
    C17 S18 C19 . . 93.8(2) ?
    C19 C19 S15 2_665 . 123.0(5) ?
    C19 C19 S18 2_665 . 122.5(5) ?
    S15 C19 S18 . . 114.6(2) ?
    C21 S20 C24 . . 94.8(2) ?
    C22 C21 S20 . . 118.2(4) ?
    C22 C21 H21A . . 120.9 ?
    S20 C21 H21A . . 120.9 ?
    C21 C22 S23 . . 118.4(4) ?
    C21 C22 H22A . . 120.8 ?
    S23 C22 H22A . . 120.8 ?
    C22 S23 C24 . . 94.4(2) ?
    C24 C24 S20 2_577 . 123.1(4) ?
    C24 C24 S23 2_577 . 122.8(4) ?
    S20 C24 S23 . . 114.1(2) ?
loop_
    _geom_torsion_atom_site_label_1
    _geom_torsion_atom_site_label_2
    _geom_torsion_atom_site_label_3
    _geom_torsion_atom_site_label_4
    _geom_torsion_site_symmetry_1
    _geom_torsion_site_symmetry_2
    _geom_torsion_site_symmetry_3
    _geom_torsion_site_symmetry_4
    _geom_torsion
    _geom_torsion_publ_flag
    C9A C1 C2 C3 . . . . -0.1(6) ?
    C1 C2 C3 C4 . . . . 0.5(7) ?
    C2 C3 C4 C4A . . . . -0.3(7) ?
    C3 C4 C4A C9A . . . . -0.1(6) ?
    C3 C4 C4A C4B . . . . -178.2(4) ?
    C4 C4A C4B C5 . . . . -2.0(7) ?
    C9A C4A C4B C5 . . . . 179.7(4) ?
    C4 C4A C4B C8A . . . . 176.8(4) ?
    C9A C4A C4B C8A . . . . -1.4(4) ?
    C8A C4B C5 C6 . . . . -1.5(6) ?
    C4A C4B C5 C6 . . . . 177.3(4) ?
    C4B C5 C6 C7 . . . . 1.9(6) ?
    C5 C6 C7 C8 . . . . -1.1(6) ?
    C6 C7 C8 C8A . . . . -0.2(6) ?
    C7 C8 C8A C4B . . . . 0.6(5) ?
    C7 C8 C8A C9 . . . . -179.0(4) ?
    C5 C4B C8A C8 . . . . 0.3(5) ?
    C4A C4B C8A C8 . . . . -178.7(3) ?
    C5 C4B C8A C9 . . . . 179.9(3) ?
    C4A C4B C8A C9 . . . . 0.9(4) ?
    C8 C8A C9 C10 . . . . 0.1(6) ?
    C4B C8A C9 C10 . . . . -179.5(4) ?
    C8 C8A C9 C9A . . . . 179.4(4) ?
    C4B C8A C9 C9A . . . . -0.2(4) ?
    C2 C1 C9A C4A . . . . -0.3(6) ?
    C2 C1 C9A C9 . . . . 176.7(4) ?
    C4 C4A C9A C1 . . . . 0.4(6) ?
    C4B C4A C9A C1 . . . . 178.9(3) ?
    C4 C4A C9A C9 . . . . -177.2(4) ?
    C4B C4A C9A C9 . . . . 1.3(4) ?
    C10 C9 C9A C1 . . . . 1.4(6) ?
    C8A C9 C9A C1 . . . . -178.0(4) ?
    C10 C9 C9A C4A . . . . 178.7(4) ?
    C8A C9 C9A C4A . . . . -0.7(4) ?
    C9A C9 C10 C13 . . . . -176.9(4) ?
    C8A C9 C10 C13 . . . . 2.3(6) ?
    C9A C9 C10 C11 . . . . 3.1(6) ?
    C8A C9 C10 C11 . . . . -177.6(3) ?
    C19 S15 C16 C17 . . . . 1.9(5) ?
    S15 C16 C17 S18 . . . . 0.8(6) ?
    C16 C17 S18 C19 . . . . -3.0(5) ?
    C16 S15 C19 C19 . . . 2_665 175.8(5) ?
    C16 S15 C19 S18 . . . . -3.9(3) ?
    C17 S18 C19 C19 . . . 2_665 -175.6(5) ?
    C17 S18 C19 S15 . . . . 4.2(3) ?
    C24 S20 C21 C22 . . . . 1.5(4) ?
    S20 C21 C22 S23 . . . . 0.1(6) ?
    C21 C22 S23 C24 . . . . -1.5(4) ?
    C21 S20 C24 C24 . . . 2_577 178.3(5) ?
    C21 S20 C24 S23 . . . . -2.4(3) ?
    C22 S23 C24 C24 . . . 2_577 -178.3(5) ?
    C22 S23 C24 S20 . . . . 2.4(3) ?
_iucr_refine_instructions_details
;
TITL ttfdfo in P-1 LAST... corr: [E], mu*R=0.20
CELL 0.71073   7.9919   9.3696  14.1953  94.525 103.687 103.252
ZERR    2.00   0.0011   0.0014   0.0020   0.012   0.012   0.012
LATT  1
SFAC C H N S
UNIT 44 24 4 8
TEMP 23
OMIT -5   7  11
L.S. 12
ACTA
CONF
HTAB
WPDB -2
BOND $H
FMAP 2
PLAN 10
WGHT    0.041400
EXTI    0.012481
FVAR       0.44660
C1    1    0.017945    0.914665    0.345115    11.00000    0.06160    0.04765 =
         0.06572    0.00826    0.01637    0.01189
AFIX  43
H1A   2   -0.005798    0.998811    0.320069    11.00000   -1.20000
AFIX   0
C2    1   -0.070433    0.773718    0.294120    11.00000    0.07215    0.06338 =
         0.06821   -0.00217    0.01021    0.00692
AFIX  43
H2A   2   -0.154295    0.763511    0.234453    11.00000   -1.20000
AFIX   0
C3    1   -0.034097    0.648818    0.331777    11.00000    0.08611    0.04980 =
         0.08550   -0.00715    0.02410    0.00393
AFIX  43
H3A   2   -0.093506    0.555683    0.296651    11.00000   -1.20000
AFIX   0
C4    1    0.088788    0.660125    0.420560    11.00000    0.08102    0.05129 =
         0.07833    0.01156    0.02204    0.01968
AFIX  43
H4A   2    0.111584    0.575478    0.445246    11.00000   -1.20000
AFIX   0
C4A   1    0.177610    0.799209    0.472334    11.00000    0.06028    0.04076 =
         0.06845    0.00844    0.02814    0.01695
C4B   1    0.315137    0.843420    0.565052    11.00000    0.05044    0.06045 =
         0.05388    0.01329    0.02443    0.01833
C5    1    0.393706    0.759627    0.629768    11.00000    0.07196    0.06139 =
         0.07581    0.02764    0.03120    0.03088
AFIX  43
H5A   2    0.357038    0.656725    0.618768    11.00000   -1.20000
AFIX   0
C6    1    0.528268    0.833408    0.711223    11.00000    0.06783    0.09827 =
         0.07263    0.04009    0.03210    0.04192
AFIX  43
H6A   2    0.584429    0.778329    0.754112    11.00000   -1.20000
AFIX   0
C7    1    0.581786    0.985717    0.730883    11.00000    0.06231    0.08848 =
         0.05840    0.02260    0.01801    0.02549
AFIX  43
H7A   2    0.671247    1.031885    0.786866    11.00000   -1.20000
AFIX   0
C8    1    0.501711    1.070329    0.666807    11.00000    0.05650    0.06126 =
         0.06288    0.01570    0.01887    0.01742
AFIX  43
H8A   2    0.537232    1.173165    0.679902    11.00000   -1.20000
AFIX   0
C8A   1    0.368640    1.000649    0.583288    11.00000    0.04760    0.05373 =
         0.05567    0.01583    0.02246    0.01768
C9    1    0.261858    1.058499    0.501947    11.00000    0.04493    0.04779 =
         0.04857    0.00676    0.02033    0.01707
C9A   1    0.142630    0.926492    0.434450    11.00000    0.04914    0.04712 =
         0.05340    0.00555    0.02008    0.01436
C10   1    0.273194    1.202313    0.491533    11.00000    0.04732    0.04868 =
         0.04862    0.00363    0.00938    0.01239
C11   1    0.160257    1.250720    0.412086    11.00000    0.06373    0.04133 =
         0.05919   -0.00235    0.02217    0.01213
N12   3    0.073850    1.295160    0.350907    11.00000    0.08673    0.05673 =
         0.06602    0.00423    0.00486    0.02319
C13   1    0.399659    1.322769    0.559046    11.00000    0.06454    0.05128 =
         0.06162    0.01513    0.02002    0.01756
N14   3    0.499982    1.421632    0.610921    11.00000    0.07999    0.06414 =
         0.07736    0.00199    0.00484    0.01140
S15   4    0.280234    0.607312   -0.033909    11.00000    0.07747    0.09813 =
         0.08981    0.02821    0.00981    0.03028
C16   1    0.197038    0.624171    0.066610    11.00000    0.07231    0.09630 =
         0.10283    0.00224    0.00490    0.02157
AFIX  43
H16A  2    0.099271    0.663254    0.063792    11.00000   -1.20000
AFIX   0
C17   1    0.275078    0.580484    0.147253    11.00000    0.07456    0.08870 =
         0.08551   -0.00483    0.02233    0.00366
AFIX  43
H17A  2    0.232989    0.586704    0.202774    11.00000   -1.20000
AFIX   0
S18   4    0.458872    0.510724    0.148012    11.00000    0.08633    0.08528 =
         0.07094    0.01846    0.01051    0.01586
C19   1    0.445688    0.524808    0.023524    11.00000    0.06430    0.04881 =
         0.06313    0.01463    0.00046    0.00014
S20   4    0.260997    1.131106    0.993430    11.00000    0.06121    0.08892 =
         0.07019   -0.00926    0.02180   -0.00828
C21   1    0.328837    1.045087    0.902451    11.00000    0.05197    0.10050 =
         0.06930    0.01219    0.02185    0.01181
AFIX  43
H21A  2    0.438863    1.084489    0.890938    11.00000   -1.20000
AFIX   0
C22   1    0.220670    0.922167    0.849756    11.00000    0.06132    0.09149 =
         0.06486    0.01265    0.02892    0.02551
AFIX  43
H22A  2    0.252482    0.872513    0.800116    11.00000   -1.20000
AFIX   0
S23   4    0.017522    0.855192    0.875199    11.00000    0.06281    0.07276 =
         0.05835   -0.00416    0.01530    0.01361
C24   1    0.057324    0.997194    0.973445    11.00000    0.04920    0.05180 =
         0.05187    0.00206    0.01227    0.01152
HKLF 4
REM  ttfdfo in P-1 LAST... corr: [E], mu*R=0.20
REM R1 =  0.0481 for   1541 Fo > 4sig(Fo)  and  0.1405 for all   3493 data
REM    254 parameters refined using      0 restraints
END
WGHT      0.0414      0.0000
REM Highest difference peak  0.214,  deepest hole -0.211,  1-sigma level  0.052
Q1    1   0.3643  1.4730  0.6181  11.00000  0.05    0.21
Q2    1   0.2835  1.2162  1.1082  11.00000  0.05    0.21
Q3    1   0.4963  0.5635 -0.0143  11.00000  0.05    0.20
Q4    1   0.2313  1.1338  0.5220  11.00000  0.05    0.20
Q5    1   0.1236  0.8634  0.4566  11.00000  0.05    0.20
Q6    1   0.1192  0.8365  0.9995  11.00000  0.05    0.18
Q7    1   0.3273  1.1259  1.0912  11.00000  0.05    0.18
Q8    1   0.1361  0.9205  0.3963  11.00000  0.05    0.18
Q9    1  -0.0911  0.7312  0.1970  11.00000  0.05    0.17
Q10   1   0.3563  0.6370 -0.1295  11.00000  0.05    0.17
;
data_global
_journal_date_recd_electronic     2012-02-17
_journal_date_accepted     2012-02-23
_journal_name_full     'Acta Crystallographica, Section E'
_journal_year     2012
_journal_volume     68
_journal_issue      4
_journal_page_first     eo932
_journal_page_last     eo932
_journal_paper_category     QO
_journal_paper_doi     10.1107/S1600536812008124
_journal_coeditor_code     QM2055
_publ_contact_author_name     'Sylvain Bern\`es'
_publ_contact_author_address
;
DEP Facultad de Ciencias Qu\'imicas, UANL
Guerrero y Progreso S/N
Col. Trevi\~no
64570 Monterrey, N.L.
Mexico
;
_publ_contact_author_email     sylvain_bernes@hotmail.com
_publ_contact_author_fax     (+52)(81)82204918
_publ_contact_author_phone     (+52)(81)83294000x3460
_publ_section_title
;
9-(Dicyanomethylidene)fluorene--tetrathiafulvalene (1/1)
;
loop_
    _publ_author_name
    _publ_author_footnote
    _publ_author_address
    "Salmer\'on-Valverde, Amparo" .
;
Centro de Qu\'imica del Instituto de Ciencias
Benem\'erita Universidad Aut\'onoma de Puebla
Ciudad Universitaria
San Manuel
72570 Puebla, Pue.
Mexico
;
    "Bern\`es, Sylvain" .
;
DEP Facultad de Ciencias Qu\'imicas, UANL
Guerrero y Progreso S/N
Col. Trevi\~no
64570 Monterrey, N.L.
Mexico
;
_exptl_special_details     ?
