# Supplementary material for: 9-(Dicyano­methyl­idene)fluorene–tetra­thia­fulvalene (1/1)
Source: Acta Crystallogr Sect E Struct Rep Online. 2012 Mar 3;68(Pt 4):o932. doi: 10.1107/S1600536812008124 (PMC3343914; doi:10.1107/S1600536812008124)
Supplement: Supplementary file 2 [file e-68-0o932-Isup2.hkl]

# 
# h,k,l, Fc-squared, Fo-squared, sigma(Fo-squared) and status flag 
# 
data_I
_shelx_title ' ttfdfo in P-1 LAST... corr: [E], mu*R=0.20' 
_shelx_refln_list_code          4 
_shelx_F_calc_maximum      146.11 
_exptl_crystal_F_000       444.00 
_reflns_d_resolution_high  0.8409 
 
loop_ 
 _symmetry_equiv_pos_as_xyz 
 'x, y, z' 
 '-x, -y, -z' 
 
_cell_length_a     7.9919 
_cell_length_b     9.3696 
_cell_length_c    14.1953 
_cell_angle_alpha  94.525 
_cell_angle_beta  103.687 
_cell_angle_gamma 103.252 
 
_shelx_F_squared_multiplier     1.000 
 
loop_ 
 _refln_index_h 
 _refln_index_k 
 _refln_index_l 
 _refln_F_squared_calc 
 _refln_F_squared_meas 
 _refln_F_squared_sigma 
 _refln_observed_status 
   1   0   0      190.99      184.78      6.42 o 
   2   0   0      288.70      306.08     11.77 o 
   3   0   0      201.54      215.03     12.65 o 
   4   0   0     2263.62     2262.97     58.34 o 
   5   0   0       61.22       70.38      9.65 o 
   6   0   0       11.84       10.92      9.41 o 
   7   0   0       90.36       78.54     13.87 o 
   8   0   0       15.34       11.33     10.44 o 
  -9   1   0        0.60        0.60     14.54 o 
  -8   1   0       21.44        7.57     10.24 o 
  -7   1   0       58.78        9.18     14.42 o 
  -6   1   0        1.48       14.75      7.07 o 
  -5   1   0      413.12      437.70     16.33 o 
  -4   1   0       12.60        7.07      9.13 o 
  -3   1   0     1476.19     1424.57     42.02 o 
  -2   1   0      150.52      155.96      9.74 o 
  -1   1   0     1249.22     1278.48     18.64 o 
   0   1   0     1589.76     1439.66     24.08 o 
   1   1   0     2250.41     2199.87     42.52 o 
   2   1   0      267.69      293.95     12.32 o 
   3   1   0      766.09      827.46     35.39 o 
   4   1   0        2.76        5.72      7.32 o 
   5   1   0       12.68       25.72      8.18 o 
   6   1   0       49.18       58.00      8.45 o 
   7   1   0       42.87       36.52     15.48 o 
   8   1   0       35.05       26.78     23.07 o 
  -9   2   0        2.65       10.43     15.54 o 
  -8   2   0        0.00        2.82      8.95 o 
  -7   2   0      119.06      105.98     15.36 o 
  -6   2   0      389.32      411.65     24.11 o 
  -5   2   0       88.95       96.58     13.97 o 
  -4   2   0      440.40      429.83     18.40 o 
  -3   2   0     2809.56     2774.59     58.87 o 
  -2   2   0       72.97       83.69      8.83 o 
  -1   2   0       84.92       79.09     13.10 o 
   0   2   0     1168.79     1167.94     22.90 o 
   1   2   0    10673.39    11096.41    228.04 o 
   2   2   0     1272.00     1226.34     40.68 o 
   3   2   0      889.37      957.33     41.60 o 
   4   2   0       62.95       71.91      8.49 o 
   5   2   0      346.13      380.22     13.37 o 
   6   2   0      238.52      249.01     20.60 o 
   7   2   0       78.91       64.63     16.59 o 
   8   2   0        0.28       10.63     16.04 o 
  -9   3   0       13.57        7.72     21.01 o 
  -8   3   0       19.99       16.00     11.45 o 
  -7   3   0      191.25      189.99     43.47 o 
  -6   3   0       19.37       32.28      8.41 o 
  -5   3   0       50.74       47.79      7.99 o 
  -4   3   0     1599.34     1628.51     52.58 o 
  -3   3   0      160.87      153.75     12.55 o 
  -2   3   0     1524.68     1485.88     42.06 o 
  -1   3   0      176.72      171.41      8.14 o 
   0   3   0      320.50      311.30      9.58 o 
   1   3   0     2186.94     2141.04     39.96 o 
   2   3   0       89.56      141.37     12.09 o 
   3   3   0      181.65      217.36     14.30 o 
   4   3   0      465.61      448.18     19.32 o 
   5   3   0       12.51       18.00      8.58 o 
   6   3   0       22.47       12.35     12.33 o 
   7   3   0        5.45        4.35      8.18 o 
  -9   4   0        5.47        2.41     18.75 o 
  -8   4   0        3.83        8.98     10.18 o 
  -7   4   0       23.75       20.10     13.14 o 
  -6   4   0       13.13       19.58      8.47 o 
  -5   4   0       89.68       97.51     10.21 o 
  -4   4   0      937.04      949.70     40.51 o 
  -3   4   0      444.03      470.53     18.45 o 
  -2   4   0       74.51       70.81     16.18 o 
  -1   4   0      143.46      123.60      8.95 o 
   0   4   0      250.37      215.01      9.64 o 
   1   4   0     1717.15     1718.24     75.13 o 
   2   4   0     1349.54     1419.11     51.98 o 
   3   4   0      405.98      440.92     18.59 o 
   4   4   0      620.21      623.32     16.65 o 
   5   4   0        0.90       -2.90      9.07 o 
   6   4   0        0.01       18.08     10.24 o 
   7   4   0       49.28       48.89     26.18 o 
  -9   5   0       42.73      105.45     28.73 o 
  -8   5   0        0.20       -0.51      9.59 o 
  -7   5   0       25.32       15.61     20.06 o 
  -6   5   0        5.19       14.52      8.96 o 
  -5   5   0       77.79       78.09     10.46 o 
  -4   5   0      187.13      202.69     18.87 o 
  -3   5   0       95.03       89.19     12.54 o 
  -2   5   0      133.98      134.06      8.77 o 
  -1   5   0        3.12       20.92      6.79 o 
   0   5   0        5.74       10.03      6.69 o 
   1   5   0        0.18       15.20      7.68 o 
   2   5   0      582.39      589.21     22.98 o 
   3   5   0       16.18       17.65     10.73 o 
   4   5   0      131.25      147.48     10.58 o 
   5   5   0       10.66        7.94     12.38 o 
   6   5   0        2.80       -3.51     12.94 o 
  -8   6   0       19.52       24.92     21.91 o 
  -7   6   0        6.81        2.60      9.35 o 
  -6   6   0        0.60       -4.40      9.70 o 
  -5   6   0       77.34       69.09     15.32 o 
  -4   6   0        0.08       -5.01     15.19 o 
  -3   6   0      396.23      424.11     20.19 o 
  -2   6   0      214.98      220.20     10.89 o 
  -1   6   0      193.04      217.14     18.97 o 
   0   6   0       95.53       87.49     18.71 o 
   1   6   0       49.00       49.44      9.72 o 
   2   6   0      384.79      385.18     22.45 o 
   3   6   0        5.44        3.16     16.65 o 
   4   6   0        0.73        3.65      9.49 o 
   5   6   0        3.95       -7.76      9.50 o 
   6   6   0        4.21      -14.89     14.89 o 
  -8   7   0       12.35      -16.25     16.25 o 
  -7   7   0       24.63       12.08     21.23 o 
  -6   7   0        0.97        0.50     11.06 o 
  -5   7   0       26.75       33.73     12.43 o 
  -4   7   0       45.60       32.85     17.45 o 
  -3   7   0      117.09       97.97     15.80 o 
  -2   7   0       46.23       39.61     10.52 o 
  -1   7   0       99.89      107.13     10.49 o 
   0   7   0        3.25       -3.35     14.36 o 
   1   7   0        1.98        9.72     10.18 o 
   2   7   0       18.98      -13.39     14.74 o 
   3   7   0      142.66      172.36     27.24 o 
   4   7   0        0.06       -0.41      9.37 o 
   5   7   0        0.75        2.86     14.34 o 
  -7   8   0        2.04       -3.36     14.59 o 
  -6   8   0        3.05       -0.09      9.58 o 
  -5   8   0       13.21       -1.29     12.71 o 
  -4   8   0       80.51       91.78     24.73 o 
  -3   8   0      166.76      208.45     30.65 o 
  -2   8   0       23.28       22.63      8.52 o 
  -1   8   0        0.09        6.52      9.44 o 
   0   8   0       53.16       82.32     18.59 o 
   1   8   0        0.01      -13.39     13.46 o 
   2   8   0        0.71       14.59     14.64 o 
   3   8   0        0.23       -6.82     12.63 o 
   4   8   0       46.11       52.85     24.62 o 
  -7   9   0        6.18       10.28     23.41 o 
  -6   9   0       13.18       -0.30     20.51 o 
  -5   9   0        0.53       10.46     12.33 o 
  -4   9   0      100.44       83.31     26.98 o 
  -3   9   0       10.15      -11.43     19.81 o 
  -2   9   0       58.20       34.40     14.52 o 
  -1   9   0       42.54       49.37     16.16 o 
   0   9   0        1.78        2.20     12.85 o 
   1   9   0        0.00       -6.56     12.85 o 
   2   9   0        9.03       14.50     13.09 o 
   3   9   0       31.30       16.09     15.93 o 
  -5  10   0        0.25       -2.81     16.85 o 
  -4  10   0        6.79       15.49     15.44 o 
  -3  10   0        1.59       -6.72     18.00 o 
  -1  10   0        0.44        2.71     21.63 o 
   0  10   0        0.00       -8.74     10.90 o 
   1  10   0       39.21       34.31     20.06 o 
  -1 -10   1        7.07       -7.64     12.97 o 
   0 -10   1        3.72      -12.13     12.13 o 
   1 -10   1        0.69        8.42     11.82 o 
   3 -10   1       34.69        9.14     16.40 o 
   4 -10   1        0.62       -5.57     18.45 o 
   5 -10   1        2.14       17.35     22.91 o 
  -3  -9   1        6.01        2.92     12.73 o 
  -2  -9   1       12.84        4.65     13.39 o 
  -1  -9   1        0.18        1.57     12.75 o 
   0  -9   1        1.31        9.98     12.59 o 
   1  -9   1       41.42       39.76     21.21 o 
   2  -9   1       23.57       20.33     17.65 o 
   3  -9   1        0.44       24.47     17.70 o 
   4  -9   1       27.60        3.91     20.26 o 
   5  -9   1       17.28        6.38     13.04 o 
   6  -9   1        6.58        2.21     15.09 o 
   7  -9   1        7.75        8.12     26.92 o 
  -4  -8   1       42.69       88.91     28.28 o 
  -3  -8   1        3.65       -8.27     17.15 o 
  -2  -8   1       90.85      147.15     29.09 o 
  -1  -8   1       35.05       35.55     15.10 o 
   0  -8   1      846.16      890.77     66.44 o 
   1  -8   1       38.58       20.78      8.65 o 
   2  -8   1       26.46       20.58     10.08 o 
   3  -8   1        5.38       17.10     17.65 o 
   4  -8   1      298.26      382.21     33.93 o 
   5  -8   1       21.17       29.14     15.09 o 
   6  -8   1        0.04        8.08     10.09 o 
   7  -8   1       22.47        9.43     21.96 o 
  -5  -7   1       19.69       29.53     19.71 o 
  -4  -7   1       56.40       38.23     20.69 o 
  -3  -7   1       61.14       49.80     24.12 o 
  -2  -7   1       44.14       47.84     12.99 o 
  -1  -7   1      256.03      297.21     15.90 o 
   0  -7   1       99.98       90.94     10.65 o 
   1  -7   1      609.34      592.74     24.56 o 
   2  -7   1       14.65       17.33      7.72 o 
   3  -7   1        0.71       -1.40     11.23 o 
   4  -7   1      193.37      204.62     17.21 o 
   5  -7   1       20.94       16.02     14.09 o 
   6  -7   1       14.61       12.60     13.06 o 
   7  -7   1      103.00      112.16     15.65 o 
   8  -7   1       14.15       21.46     23.67 o 
  -6  -6   1       26.17       28.58     23.87 o 
  -5  -6   1       73.36       52.68     19.88 o 
  -4  -6   1       22.27       33.53     13.38 o 
  -3  -6   1      611.72      643.50     26.39 o 
  -2  -6   1        3.65        1.50     14.99 o 
  -1  -6   1        5.76        7.88      7.56 o 
   0  -6   1        1.05       -4.36      9.58 o 
   1  -6   1      660.64      668.45     17.16 o 
   2  -6   1      588.80      596.01     22.53 o 
   3  -6   1        3.95        0.40     10.43 o 
   4  -6   1       25.49       20.51     11.53 o 
   5  -6   1      114.20      123.61     12.49 o 
   6  -6   1      132.28      140.37     18.53 o 
   7  -6   1      100.37      100.28     17.81 o 
   8  -6   1        7.71       15.69     19.00 o 
  -7  -5   1       32.65       89.86     30.99 o 
  -6  -5   1       63.43       56.77     17.65 o 
  -5  -5   1       25.24       15.99     15.07 o 
  -4  -5   1      196.89      192.13     11.59 o 
  -3  -5   1      216.55      232.41     19.82 o 
  -2  -5   1      219.26      248.85     16.51 o 
  -1  -5   1      739.51      737.74     19.44 o 
   0  -5   1      409.44      392.66     13.48 o 
   1  -5   1      115.59      120.21     11.36 o 
   2  -5   1      308.66      274.65     12.05 o 
   3  -5   1      954.80     1013.16     45.71 o 
   4  -5   1       96.77      118.23     13.24 o 
   5  -5   1        5.10        1.93      9.19 o 
   6  -5   1       43.58       50.07      9.54 o 
   7  -5   1       33.45       39.31     11.61 o 
   8  -5   1        0.97       10.53     16.19 o 
  -7  -4   1       20.75       24.52     19.86 o 
  -6  -4   1        0.89        5.44      9.68 o 
  -5  -4   1        0.10        6.40     12.71 o 
  -4  -4   1      445.41      446.56     14.69 o 
  -3  -4   1      334.85      380.32     19.44 o 
  -2  -4   1      533.25      544.35     21.07 o 
  -1  -4   1      151.63      120.68      9.14 o 
   0  -4   1     1289.29     1182.24     31.20 o 
   1  -4   1      427.18      411.45     11.96 o 
   2  -4   1     1174.97     1153.79     30.93 o 
   3  -4   1      777.57      766.55     26.35 o 
   4  -4   1       17.35       29.53     13.54 o 
   5  -4   1      173.75      188.51     20.90 o 
   6  -4   1       53.33       64.26     23.44 o 
   7  -4   1      115.97      106.58     16.51 o 
   8  -4   1       81.02       63.59     18.51 o 
   9  -4   1       23.35       28.13     20.51 o 
  -8  -3   1       21.47        3.26     17.70 o 
  -7  -3   1       10.71        6.00     11.32 o 
  -6  -3   1       56.91       68.45     15.02 o 
  -5  -3   1        1.11       -4.91      6.78 o 
  -4  -3   1        9.58        3.56      7.12 o 
  -3  -3   1       13.94       24.97     11.08 o 
  -2  -3   1      952.39      995.79     42.09 o 
  -1  -3   1      684.97      658.38     34.97 o 
   0  -3   1     4071.50     3879.56    233.22 o 
   1  -3   1      120.39      125.75     13.03 o 
   2  -3   1     2926.91     2772.21     41.21 o 
   3  -3   1      380.01      402.30     16.74 o 
   4  -3   1      281.80      273.03     15.62 o 
   5  -3   1      122.15      131.81      9.04 o 
   6  -3   1       42.76       60.09      9.32 o 
   7  -3   1        0.65        0.46      7.89 o 
   8  -3   1      161.34      144.04     24.25 o 
   9  -3   1        6.75      -12.99     16.30 o 
  -8  -2   1       49.25       78.03     22.82 o 
  -7  -2   1       37.32       32.60     13.99 o 
  -6  -2   1       17.33       15.84      7.32 o 
  -5  -2   1       54.10       61.33      8.31 o 
  -4  -2   1        0.50        4.38      6.44 o 
  -3  -2   1     1212.93     1213.67     42.85 o 
  -2  -2   1      166.18      161.32     11.65 o 
  -1  -2   1     3922.97     3805.65    118.39 o 
   0  -2   1    10607.02    10611.00    280.27 o 
   1  -2   1     2936.13     2760.26     56.67 o 
   2  -2   1      258.50      250.39      8.10 o 
   3  -2   1     1752.07     1747.57     48.15 o 
   4  -2   1      540.53      529.89     19.97 o 
   5  -2   1        3.31       -3.17      6.32 o 
   6  -2   1       79.35       68.78     10.14 o 
   7  -2   1        1.11       -1.88      8.71 o 
   8  -2   1       20.19        9.82     12.48 o 
   9  -2   1        0.06      -14.04     14.89 o 
  -8  -1   1       51.90       52.80     23.82 o 
  -7  -1   1        7.57        4.80      8.10 o 
  -6  -1   1        4.66        6.85      9.00 o 
  -5  -1   1      129.39      143.92     10.03 o 
  -4  -1   1       56.30       54.57      6.56 o 
  -3  -1   1      678.38      732.99     21.57 o 
  -2  -1   1      578.96      618.06     27.44 o 
  -1  -1   1      811.03      760.50     18.50 o 
   0  -1   1      830.31      683.31     22.19 o 
   1  -1   1     2778.35     2792.26     50.09 o 
   2  -1   1      131.63      140.41     12.08 o 
   3  -1   1      476.70      484.46     17.31 o 
   4  -1   1        4.43        8.17     11.83 o 
   5  -1   1       75.10       72.36     13.19 o 
   6  -1   1        0.00        7.09      6.77 o 
   7  -1   1        2.35        3.28      8.10 o 
   8  -1   1       24.00        8.33     10.96 o 
  -9   0   1        6.14        9.43     16.35 o 
  -8   0   1       10.41        7.03      8.88 o 
  -7   0   1       65.16       63.31     13.53 o 
  -6   0   1      476.51      474.13     15.03 o 
  -5   0   1       10.74        5.67      6.07 o 
  -4   0   1      309.07      319.22     11.23 o 
  -3   0   1     1165.90     1134.86     41.25 o 
  -2   0   1      566.86      547.93     16.36 o 
  -1   0   1       30.02       18.97      3.46 o 
   1   0   1       10.02        4.09      4.09 o 
   2   0   1      705.72      679.15     16.18 o 
   3   0   1       47.00       47.55      9.68 o 
   4   0   1     3755.07     3929.27     79.94 o 
   5   0   1       40.70       52.14      7.97 o 
   6   0   1       26.34       31.52     13.46 o 
   7   0   1       17.36       30.19     11.22 o 
   8   0   1        1.37       -4.31     13.94 o 
  -9   1   1        1.69      -10.83     14.14 o 
  -8   1   1        0.12       -0.66      6.96 o 
  -7   1   1      235.07      216.65     19.64 o 
  -6   1   1       28.76       33.90      6.98 o 
  -5   1   1      254.18      258.15     11.04 o 
  -4   1   1       46.46       51.28      6.23 o 
  -3   1   1       50.73       35.56      9.18 o 
  -2   1   1      399.81      403.78     13.05 o 
  -1   1   1      240.29      239.44     10.53 o 
   0   1   1     1516.83     1496.50     34.45 o 
   1   1   1     6052.22     5829.93    139.60 o 
   2   1   1      245.92      253.16      8.67 o 
   3   1   1       78.04       62.10     10.99 o 
   4   1   1        4.18       -7.42     13.79 o 
   5   1   1      140.10      148.80     11.39 o 
   6   1   1        5.53        6.38      7.96 o 
   7   1   1        2.53       -6.83      6.83 o 
   8   1   1        0.01        8.07     17.75 o 
  -9   2   1       13.52        3.61     19.15 o 
  -8   2   1        4.01        4.13      8.13 o 
  -7   2   1        0.66       -2.49     12.21 o 
  -6   2   1      429.11      429.56     13.75 o 
  -5   2   1        5.08        2.59      6.07 o 
  -4   2   1      468.62      462.48     12.14 o 
  -3   2   1      228.87      227.49     13.21 o 
  -2   2   1     2382.55     2201.70     46.20 o 
  -1   2   1     3175.83     3240.64     59.45 o 
   0   2   1      594.22      568.95     14.57 o 
   1   2   1     5597.33     5579.17     73.19 o 
   2   2   1      296.00      294.42     10.93 o 
   3   2   1        0.75       11.18      8.62 o 
   4   2   1       44.87       32.83      7.52 o 
   5   2   1      467.26      506.43     15.46 o 
   6   2   1       33.51       19.79     14.93 o 
   7   2   1        0.97        7.31     12.01 o 
   8   2   1       79.32       48.24     32.00 o 
  -9   3   1       17.25       17.85     19.40 o 
  -8   3   1        8.40        2.63      9.26 o 
  -7   3   1       36.74       41.44     12.97 o 
  -6   3   1      266.99      271.17     13.55 o 
  -5   3   1      727.39      732.50     17.39 o 
  -4   3   1       92.10       92.71      7.82 o 
  -3   3   1        3.71        6.52      8.17 o 
  -2   3   1      220.04      235.99     12.21 o 
  -1   3   1      344.03      309.92     28.22 o 
   0   3   1       34.00       38.51      9.88 o 
   1   3   1        3.16       -9.37     10.23 o 
   2   3   1     1530.48     1589.56     36.83 o 
   3   3   1      166.70      167.61     14.10 o 
   4   3   1      330.24      308.78     13.93 o 
   5   3   1        9.52       14.26      7.67 o 
   6   3   1       24.32       19.37     12.04 o 
   7   3   1        0.00       -9.63     15.24 o 
  -9   4   1       42.22      109.01     29.53 o 
  -8   4   1        0.04        4.28     10.13 o 
  -7   4   1       14.83       14.76     17.27 o 
  -6   4   1        0.39       -2.41      7.26 o 
  -5   4   1       59.19       68.02      8.85 o 
  -4   4   1       66.29       75.08     10.31 o 
  -3   4   1        3.49       13.19      9.38 o 
  -2   4   1     2208.61     2158.85     38.58 o 
  -1   4   1       22.61       27.15     13.74 o 
   0   4   1      509.34      476.21     12.74 o 
   1   4   1      229.28      216.28     10.60 o 
   2   4   1     1778.28     1702.14     56.62 o 
   3   4   1       78.60       76.39     14.39 o 
   4   4   1       76.47       86.09      9.03 o 
   5   4   1       58.56       63.07     14.21 o 
   6   4   1      158.27      134.13     19.67 o 
   7   4   1       42.26       63.58     30.39 o 
  -9   5   1        1.67        2.16     17.20 o 
  -8   5   1       14.94        8.41     11.26 o 
  -7   5   1       26.62       19.01     12.53 o 
  -6   5   1      243.39      269.06     12.20 o 
  -5   5   1      425.58      459.20     14.14 o 
  -4   5   1       18.92       17.63      8.22 o 
  -3   5   1      223.40      234.68     15.66 o 
  -2   5   1       35.79       43.49      8.93 o 
  -1   5   1        3.41        3.15      6.91 o 
   0   5   1       87.06       80.92      9.46 o 
   1   5   1      765.28      773.80     18.77 o 
   2   5   1       74.83       65.30     14.04 o 
   3   5   1       54.89       54.01     12.99 o 
   4   5   1       22.91       14.83     13.83 o 
   5   5   1       18.06        2.10     10.21 o 
   6   5   1        4.14       22.76     18.40 o 
  -8   6   1       25.39       30.39     24.37 o 
  -7   6   1       29.48       36.81     11.59 o 
  -6   6   1       85.41       91.26     13.58 o 
  -5   6   1        2.55        7.43      8.07 o 
  -4   6   1       82.26       96.60     20.86 o 
  -3   6   1      592.31      613.80     24.69 o 
  -2   6   1      546.79      557.99     15.28 o 
  -1   6   1       54.35       42.33      9.36 o 
   0   6   1      304.69      288.24     34.54 o 
   1   6   1      772.54      808.70     19.21 o 
   2   6   1      319.10      292.91     34.54 o 
   3   6   1      393.74      451.21     36.25 o 
   4   6   1      245.14      248.09     22.88 o 
   5   6   1       19.85        1.02     10.46 o 
   6   6   1        7.72       -1.55     18.60 o 
  -8   7   1        4.83       34.70     22.66 o 
  -7   7   1       35.78       31.91     12.34 o 
  -6   7   1       14.27       10.94     11.18 o 
  -5   7   1        6.56       -3.69     10.52 o 
  -4   7   1      121.61      146.33     18.61 o 
  -3   7   1       12.33       21.91     12.94 o 
  -2   7   1        2.96        1.78      7.59 o 
  -1   7   1      263.60      284.69     13.41 o 
   0   7   1      237.66      230.21     12.69 o 
   1   7   1       90.70       99.19     12.78 o 
   2   7   1      117.08       99.62     24.28 o 
   3   7   1       53.50       65.84     28.98 o 
   4   7   1        4.43        0.45      9.64 o 
   5   7   1       22.24       13.14     19.40 o 
  -7   8   1        5.86       -7.17     15.09 o 
  -6   8   1       55.92       46.75     17.80 o 
  -5   8   1       23.07       42.53     13.46 o 
  -4   8   1        3.28       23.86     12.70 o 
  -3   8   1       42.80       66.64     21.91 o 
  -2   8   1      384.14      383.28     15.66 o 
  -1   8   1       61.95       32.11     28.38 o 
   0   8   1       32.69       51.80     16.47 o 
   1   8   1       12.07       -3.65     12.40 o 
   2   8   1        3.27       -8.49     12.25 o 
   3   8   1        1.99       -2.96     12.59 o 
   4   8   1       74.71       39.87     32.15 o 
  -7   9   1       74.31      104.61     27.33 o 
  -6   9   1       21.19       16.15     22.96 o 
  -5   9   1       17.64       20.65     13.93 o 
  -4   9   1       46.01       63.25     52.30 o 
  -3   9   1      148.16      166.84     32.76 o 
  -2   9   1       82.59       74.14     12.25 o 
  -1   9   1        5.77       15.19     13.66 o 
   0   9   1       59.37       48.76     32.35 o 
   1   9   1        0.01        0.71     16.45 o 
   2   9   1        0.13        4.24     12.88 o 
   3   9   1       30.74       45.30     16.82 o 
  -5  10   1        0.00        8.42     17.10 o 
  -4  10   1        0.19       10.93     19.00 o 
  -3  10   1        0.98      -12.79     12.79 o 
  -2  10   1       19.45       13.99     14.42 o 
  -1  10   1        3.79       -7.01     10.45 o 
   0  10   1        0.03        8.52     12.93 o 
   1  10   1        8.22       19.11     14.39 o 
  -1 -10   2        7.40       42.30     17.10 o 
   0 -10   2        7.85        5.85     13.45 o 
   1 -10   2        3.19       -4.74     10.71 o 
   3 -10   2        5.69        7.61     13.52 o 
   4 -10   2        4.32      -11.28     19.20 o 
   5 -10   2        0.06      -13.74     13.74 o 
  -3  -9   2       47.01       25.88     26.80 o 
  -2  -9   2        0.17       12.19     12.78 o 
  -1  -9   2       34.21       16.90     14.76 o 
   0  -9   2       21.42       18.24     15.18 o 
   1  -9   2       43.42       44.64     22.16 o 
   2  -9   2      133.40      143.95     13.06 o 
   3  -9   2        3.63      -16.50     16.50 o 
   4  -9   2        9.66        8.27     18.90 o 
   5  -9   2        0.05       -0.38     17.90 o 
   6  -9   2       10.76       10.48     21.56 o 
  -4  -8   2       19.95       33.04     18.40 o 
  -3  -8   2        5.27        6.62     18.85 o 
  -2  -8   2       16.02        9.48     17.30 o 
  -1  -8   2        0.57       -0.69     14.05 o 
   0  -8   2        0.05        2.77     18.17 o 
   1  -8   2       69.20       56.19     10.26 o 
   2  -8   2      104.11       97.14     14.14 o 
   3  -8   2        0.05       -0.35     15.24 o 
   4  -8   2       79.18       66.20     26.28 o 
   5  -8   2        5.96        6.35     12.81 o 
   6  -8   2       14.69        2.46     11.72 o 
   7  -8   2        0.01        8.72     18.45 o 
  -5  -7   2       11.48       10.73     20.76 o 
  -4  -7   2        3.12       -2.25      9.02 o 
  -3  -7   2        0.87      -12.94     17.00 o 
  -2  -7   2        8.75       27.13     13.99 o 
  -1  -7   2       21.24       16.89     10.91 o 
   0  -7   2        0.01        8.00      9.07 o 
   1  -7   2       19.97       12.35      9.40 o 
   2  -7   2        0.05        7.21      8.90 o 
   3  -7   2       40.17       39.11     12.69 o 
   4  -7   2        0.08       -9.33     15.19 o 
   5  -7   2      266.50      296.11     27.75 o 
   6  -7   2        0.97       -2.69      8.61 o 
   7  -7   2       17.03      -18.40     18.40 o 
   8  -7   2       16.14       20.71     20.01 o 
  -6  -6   2       26.03       29.83     19.91 o 
  -5  -6   2        7.80        8.06     13.81 o 
  -4  -6   2       40.44       43.90     18.21 o 
  -3  -6   2       23.71       30.44     13.79 o 
  -2  -6   2        0.67        7.42     10.83 o 
  -1  -6   2      384.86      371.47     14.41 o 
   0  -6   2       47.09       34.28      9.73 o 
   1  -6   2      372.36      378.50     13.92 o 
   2  -6   2       15.68       15.82      8.00 o 
   3  -6   2        4.79       -7.97      9.98 o 
   4  -6   2       11.99       18.05     12.33 o 
   5  -6   2       32.83       39.93      8.27 o 
   6  -6   2        0.19        7.83     16.75 o 
   7  -6   2       70.00       81.63     15.06 o 
   8  -6   2       15.64        2.31     14.94 o 
  -7  -5   2       76.42       38.26     30.39 o 
  -6  -5   2       40.96       19.98     13.86 o 
  -5  -5   2       46.37       29.90     13.99 o 
  -4  -5   2       35.08       51.67     14.09 o 
  -3  -5   2       96.82       88.13     13.29 o 
  -2  -5   2       35.03       37.31     11.43 o 
  -1  -5   2        4.54       17.04     15.34 o 
   0  -5   2       65.49       66.55     11.39 o 
   1  -5   2       68.03       72.84     10.91 o 
   2  -5   2     1167.26     1229.62     32.82 o 
   3  -5   2      238.48      280.62     17.42 o 
   4  -5   2       10.32        7.47     10.23 o 
   5  -5   2       87.93       98.70     10.90 o 
   6  -5   2       54.62       79.00     14.49 o 
   7  -5   2        0.15       -7.62      7.62 o 
   8  -5   2        7.23       30.73     22.71 o 
  -7  -4   2       14.65        4.01     16.45 o 
  -6  -4   2       17.00       18.37     11.47 o 
  -5  -4   2      189.70      200.87     11.72 o 
  -4  -4   2       80.68       81.89     11.13 o 
  -3  -4   2        4.72       13.09      9.83 o 
  -2  -4   2      136.25      149.88     15.66 o 
  -1  -4   2       37.90       40.97      7.83 o 
   0  -4   2      235.40      208.32      9.75 o 
   1  -4   2        4.17       10.32      6.11 o 
   2  -4   2      608.04      588.86     19.10 o 
   3  -4   2      903.45      984.82     41.18 o 
   4  -4   2       66.57       69.06     11.69 o 
   5  -4   2        3.09        9.70      6.80 o 
   6  -4   2       40.84       31.95      9.20 o 
   7  -4   2       15.39       28.77     12.18 o 
   8  -4   2        0.05       14.24     21.41 o 
  -8  -3   2       46.41       52.05     24.62 o 
  -7  -3   2        3.53       14.92      9.47 o 
  -6  -3   2      205.75      215.52     18.16 o 
  -5  -3   2       48.09       42.77      9.12 o 
  -4  -3   2        1.86        7.88      5.85 o 
  -3  -3   2       33.75       44.43     13.39 o 
  -2  -3   2     1186.23     1247.60     43.67 o 
  -1  -3   2       65.55       61.66      6.80 o 
   0  -3   2     1988.43     1931.98     34.22 o 
   1  -3   2      450.10      416.28     19.05 o 
   2  -3   2     1417.75     1351.66     31.03 o 
   3  -3   2        0.04       -3.71      8.47 o 
   4  -3   2       17.08       -2.71      9.98 o 
   5  -3   2       61.60       72.71     16.75 o 
   6  -3   2        2.88        3.13     12.99 o 
   7  -3   2        9.01        7.49      9.78 o 
   8  -3   2        6.36        4.23      7.63 o 
  -8  -2   2        4.56        5.31     18.85 o 
  -7  -2   2       88.69      103.98     22.59 o 
  -6  -2   2       13.15       25.66      7.74 o 
  -5  -2   2        9.97        3.67      6.63 o 
  -4  -2   2      165.77      177.47     10.13 o 
  -3  -2   2     2406.70     2263.39     57.85 o 
  -2  -2   2      867.74      907.60     34.75 o 
  -1  -2   2       73.91       80.75     10.64 o 
   0  -2   2      685.94      654.52     25.31 o 
   1  -2   2     9928.61     9894.47    132.44 o 
   2  -2   2      359.86      368.28     13.93 o 
   3  -2   2     1228.62     1293.34     44.50 o 
   4  -2   2     1439.05     1620.60     52.06 o 
   5  -2   2      434.73      442.56     14.01 o 
   6  -2   2       17.41       23.56      7.92 o 
   7  -2   2      127.04      127.96     15.35 o 
   8  -2   2       64.74       66.13     17.32 o 
  -8  -1   2        7.22       10.51      9.94 o 
  -7  -1   2        1.78        0.00      9.33 o 
  -6  -1   2        7.97        0.42      6.64 o 
  -5  -1   2      321.08      347.47     15.74 o 
  -4  -1   2     1249.67     1248.00     30.95 o 
  -3  -1   2      874.90     1015.62     39.51 o 
  -2  -1   2      876.03      870.11     30.86 o 
  -1  -1   2      922.68      972.81     20.26 o 
   0  -1   2      640.58      600.20     23.21 o 
   1  -1   2     7061.22     7230.06    102.84 o 
   2  -1   2       56.49       54.98      6.20 o 
   3  -1   2      168.77      145.17     12.65 o 
   4  -1   2        3.17       -0.40     10.68 o 
   5  -1   2      414.22      410.22     13.88 o 
   6  -1   2        2.38        5.79     20.58 o 
   7  -1   2        5.70       12.52     11.40 o 
   8  -1   2       53.57       39.26     23.87 o 
  -9   0   2       52.53       80.73     23.42 o 
  -8   0   2        1.81        0.21      8.61 o 
  -7   0   2       28.46       20.39     13.66 o 
  -6   0   2      169.01      161.13     10.89 o 
  -5   0   2      142.23      129.16      9.07 o 
  -4   0   2       33.58       27.83      6.81 o 
  -3   0   2      616.82      556.92     19.30 o 
  -2   0   2    21349.24    23826.79    151.20 o 
  -1   0   2       56.89       47.88      5.67 o 
   0   0   2     7662.59     7691.31     45.24 o 
   1   0   2      257.26      209.02     25.11 o 
   2   0   2      785.16      743.16     22.10 o 
   3   0   2       19.44       15.65     10.68 o 
   4   0   2      821.17      779.96     25.79 o 
   5   0   2       68.97       65.91      9.29 o 
   6   0   2       14.66       22.73      6.81 o 
   7   0   2       92.85       44.64     15.14 o 
   8   0   2       34.14       24.57     21.66 o 
  -9   1   2        7.16       30.28     20.86 o 
  -8   1   2        1.33       -1.24      7.73 o 
  -7   1   2      447.09      467.94     23.81 o 
  -6   1   2       30.43       26.88      7.59 o 
  -5   1   2      456.83      467.94     14.18 o 
  -4   1   2       32.33       29.40     23.80 o 
  -3   1   2     1551.12     1350.04     46.31 o 
  -2   1   2     6686.52     6426.54     75.15 o 
  -1   1   2     1772.00     1711.50     24.00 o 
   0   1   2      212.35      208.84      6.84 o 
   1   1   2      393.01      397.04      9.92 o 
   2   1   2      972.35      984.35     26.46 o 
   3   1   2      623.71      703.76     22.40 o 
   4   1   2      411.08      394.16     19.14 o 
   5   1   2        0.39        3.52      6.18 o 
   6   1   2       34.32       25.74     13.84 o 
   7   1   2      101.41       95.07     18.85 o 
   8   1   2        4.60       11.83     16.50 o 
  -9   2   2        5.70       16.80     16.24 o 
  -8   2   2        1.04        3.40      7.84 o 
  -7   2   2       92.68       99.36     29.59 o 
  -6   2   2      493.55      499.71     25.70 o 
  -5   2   2       10.82       -0.45      7.90 o 
  -4   2   2       57.13       52.61      7.54 o 
  -3   2   2      386.17      410.72     15.14 o 
  -2   2   2        3.10        2.86      7.47 o 
  -1   2   2      479.51      396.83     50.12 o 
   0   2   2      315.14      281.16     21.81 o 
   1   2   2     4838.05     4812.90    131.75 o 
   2   2   2       41.07       23.06     19.36 o 
   3   2   2      513.87      531.31     19.51 o 
   4   2   2      191.76      189.38     22.56 o 
   5   2   2     1221.99     1246.45     75.56 o 
   6   2   2        2.69       -7.05      7.79 o 
   7   2   2        1.89       -5.44      9.43 o 
  -9   3   2       37.34       51.80     22.66 o 
  -8   3   2        9.76        2.87      8.49 o 
  -7   3   2       91.36       80.82     35.16 o 
  -6   3   2      270.23      265.61     12.90 o 
  -5   3   2       21.60       14.02      6.97 o 
  -4   3   2      246.04      259.03     10.09 o 
  -3   3   2       78.25       50.06     10.03 o 
  -2   3   2       12.28        5.32      7.92 o 
  -1   3   2      441.72      432.08     10.82 o 
   0   3   2     1478.50     1518.50     32.14 o 
   1   3   2       49.32       52.71      9.00 o 
   2   3   2       65.43       76.09      8.89 o 
   3   3   2       95.63      109.10     13.14 o 
   4   3   2      286.60      298.32     13.46 o 
   5   3   2       21.42       13.46      7.42 o 
   6   3   2      150.33      160.16     18.91 o 
   7   3   2        3.85       10.28     16.90 o 
  -9   4   2       25.48       68.34     21.11 o 
  -8   4   2        4.37       -5.30      8.40 o 
  -7   4   2       10.27       13.18     10.50 o 
  -6   4   2      114.80      122.80     11.59 o 
  -5   4   2      498.83      498.70     14.88 o 
  -4   4   2      214.48      224.45     10.21 o 
  -3   4   2      210.12      244.13     14.71 o 
  -2   4   2       16.93       21.36      9.73 o 
  -1   4   2     1048.01     1059.73     29.77 o 
   0   4   2      935.97      963.11     28.66 o 
   1   4   2        0.14       10.29      8.82 o 
   2   4   2     1292.58     1200.68     35.94 o 
   3   4   2       43.26       36.21     12.74 o 
   4   4   2       22.06       18.43     12.41 o 
   5   4   2        6.70       11.61     11.06 o 
   6   4   2       47.21       49.62     15.21 o 
   7   4   2       25.46       16.90     18.00 o 
  -9   5   2        1.77        3.91     16.55 o 
  -8   5   2        5.75       15.01     24.99 o 
  -7   5   2       40.70       19.00     16.42 o 
  -6   5   2      142.79      153.06     17.28 o 
  -5   5   2        0.01       -7.56      7.56 o 
  -4   5   2      419.32      441.11     13.96 o 
  -3   5   2      280.40      285.26     17.32 o 
  -2   5   2      320.60      309.63     16.25 o 
  -1   5   2      527.18      538.10     16.07 o 
   0   5   2      710.06      710.34     17.85 o 
   1   5   2      125.78      117.34     12.79 o 
   2   5   2        3.90        0.54     11.73 o 
   3   5   2      146.86      134.75     17.26 o 
   4   5   2       12.83       14.54     14.26 o 
   5   5   2       82.28       58.78     15.90 o 
   6   5   2        0.05        3.91     18.30 o 
  -8   6   2        6.55        5.82     18.15 o 
  -7   6   2        1.90        8.61      8.73 o 
  -6   6   2        0.81        2.31      9.03 o 
  -5   6   2       36.27       42.58     10.44 o 
  -4   6   2       75.51       71.87     10.03 o 
  -3   6   2      329.77      351.55     18.13 o 
  -2   6   2       16.34       25.90      7.62 o 
  -1   6   2       10.12        8.94      6.71 o 
   0   6   2        0.77        5.83      8.89 o 
   1   6   2       90.56       99.27     11.70 o 
   2   6   2       84.90       69.93     12.07 o 
   3   6   2        9.30      -11.63     14.59 o 
   4   6   2       34.33       42.17     13.64 o 
   5   6   2       57.25       90.06     21.26 o 
  -8   7   2        0.00        4.21     17.70 o 
  -7   7   2      110.41       94.54     16.59 o 
  -6   7   2        2.32       -5.29      8.12 o 
  -5   7   2      265.50      301.81     34.28 o 
  -4   7   2      205.68      208.54     12.36 o 
  -3   7   2       42.11       37.06     16.70 o 
  -2   7   2        2.35       14.36      8.15 o 
  -1   7   2        0.08       -3.90     10.28 o 
   0   7   2       18.88       21.06      8.40 o 
   1   7   2       23.09       26.45     12.05 o 
   2   7   2       47.86       47.99     22.34 o 
   3   7   2      123.36      110.95     26.38 o 
   4   7   2       16.84        6.72     22.31 o 
   5   7   2        4.48        2.41     17.75 o 
  -7   8   2       26.40       11.48     25.17 o 
  -6   8   2        2.35        3.09     17.12 o 
  -5   8   2       54.08       49.19     17.38 o 
  -4   8   2       38.14       34.57     15.13 o 
  -3   8   2       82.85       71.72     30.69 o 
  -2   8   2        3.81       25.81     25.17 o 
  -1   8   2       45.33       30.00     17.90 o 
   0   8   2       14.69       13.08     14.23 o 
   1   8   2        5.49       11.79     15.06 o 
   2   8   2       38.06       49.53     18.25 o 
   3   8   2        4.41        0.19     11.39 o 
   4   8   2        5.41        4.41     15.44 o 
  -7   9   2       16.14       19.60     18.15 o 
  -6   9   2       18.09       13.49     17.80 o 
  -5   9   2        8.85       -1.15      9.84 o 
  -4   9   2       16.45       -1.54     11.60 o 
  -3   9   2      120.64      130.31     31.55 o 
  -2   9   2       13.92        8.23     14.10 o 
  -1   9   2       22.94       22.89     16.54 o 
   0   9   2       14.68        1.60     13.50 o 
   1   9   2       92.15       81.02     14.30 o 
   2   9   2        3.37        4.73     14.11 o 
  -5  10   2        0.15       -8.87     17.30 o 
  -4  10   2        6.48       -2.16     19.70 o 
  -3  10   2        0.76       -0.60     17.25 o 
  -2  10   2       20.11       13.53     14.48 o 
  -1  10   2       17.47       21.28     15.31 o 
   0  10   2        0.12       20.38     19.43 o 
   1  10   2        1.51       24.73     15.01 o 
  -1 -10   3        7.41        5.23     13.18 o 
   0 -10   3        0.06       -0.93     13.29 o 
   1 -10   3       74.63       53.00     19.81 o 
   2 -10   3       10.84       -4.17     12.52 o 
   3 -10   3        2.37      -11.08     11.08 o 
   4 -10   3       17.47        2.41     20.61 o 
   5 -10   3        0.10       -6.22     17.80 o 
  -3  -9   3        0.65        7.71     12.24 o 
  -2  -9   3       37.78       41.78     27.78 o 
  -1  -9   3       10.30        6.01     13.29 o 
   0  -9   3       72.67       57.43     16.95 o 
   1  -9   3       25.45       -4.30     13.22 o 
   2  -9   3        0.61        1.54     11.50 o 
   3  -9   3       11.69      -11.83     18.20 o 
   4  -9   3        2.78      -14.29     14.29 o 
   5  -9   3       40.73       89.91     28.48 o 
   6  -9   3       21.21        9.28     24.27 o 
  -4  -8   3        2.36       11.43     17.15 o 
  -3  -8   3       12.57       17.35     19.60 o 
  -2  -8   3       86.86      108.23     24.73 o 
  -1  -8   3       17.52       18.34     13.97 o 
   0  -8   3      204.76      175.94     27.42 o 
   1  -8   3       99.11      105.18     10.88 o 
   2  -8   3      305.23      294.57     18.13 o 
   3  -8   3      151.30      147.74     29.40 o 
   4  -8   3       36.70       19.81     26.88 o 
   5  -8   3        2.52       -5.81     11.09 o 
   6  -8   3        4.96       -3.11     11.79 o 
   7  -8   3       14.73       43.52     26.62 o 
  -5  -7   3       10.46       19.70     17.95 o 
  -4  -7   3       11.28       29.91     11.09 o 
  -3  -7   3      174.88      150.71     27.64 o 
  -2  -7   3      140.32      124.31     15.90 o 
  -1  -7   3      137.08      160.33     19.49 o 
   0  -7   3       12.41       15.20      8.14 o 
   1  -7   3       50.99       33.75      9.74 o 
   2  -7   3       77.95       73.22      9.26 o 
   3  -7   3        1.20       11.63     10.88 o 
   4  -7   3       17.89       28.83     16.15 o 
   5  -7   3        6.04        6.88     12.13 o 
   6  -7   3       24.21       24.64     14.12 o 
   7  -7   3        5.43        2.11     16.95 o 
  -6  -6   3      146.83      198.43     33.41 o 
  -5  -6   3       52.77       41.09     15.42 o 
  -4  -6   3       20.72       11.23     11.43 o 
  -3  -6   3      254.04      256.31     18.92 o 
  -2  -6   3      315.02      344.66     21.34 o 
  -1  -6   3       69.47       63.68      8.46 o 
   0  -6   3      215.74      201.32     12.21 o 
   1  -6   3      148.04      130.73     15.63 o 
   2  -6   3      107.72       99.17      9.08 o 
   3  -6   3      200.51      192.90     16.71 o 
   4  -6   3      161.06      169.38     17.06 o 
   5  -6   3      357.54      395.62     30.90 o 
   6  -6   3        3.39        6.05     10.93 o 
   7  -6   3        8.05        0.02     10.68 o 
   8  -6   3        2.40        8.32     19.25 o 
  -7  -5   3       26.36       -5.82     19.76 o 
  -6  -5   3        3.19       13.69     10.88 o 
  -5  -5   3       51.72       41.50     14.62 o 
  -4  -5   3       13.71       -3.69      8.79 o 
  -3  -5   3      461.30      497.02     22.96 o 
  -2  -5   3       61.65       77.54     13.44 o 
  -1  -5   3       78.99       83.66      9.79 o 
   0  -5   3        8.72        6.73      6.42 o 
   1  -5   3       97.32       76.45     16.25 o 
   2  -5   3        4.40       -3.73      6.01 o 
   3  -5   3       33.08       43.23     12.94 o 
   4  -5   3       55.44       33.10     14.94 o 
   5  -5   3       15.76       20.52      8.07 o 
   6  -5   3      211.78      224.58     18.60 o 
   7  -5   3       14.70       13.62     10.49 o 
   8  -5   3       11.33       35.95     17.60 o 
  -7  -4   3        0.54       -4.61     13.09 o 
  -6  -4   3        0.09       15.33     10.01 o 
  -5  -4   3      231.66      240.84     12.70 o 
  -4  -4   3       79.24       73.60      8.34 o 
  -3  -4   3      129.05      148.05     14.95 o 
  -2  -4   3      540.84      624.23     24.59 o 
  -1  -4   3      366.78      369.34     12.35 o 
   0  -4   3     1249.16     1242.11     86.09 o 
   1  -4   3       14.21        8.83      6.89 o 
   2  -4   3      551.91      523.82     15.58 o 
   3  -4   3        0.98        8.22     10.53 o 
   4  -4   3      122.82      159.38     16.81 o 
   5  -4   3        5.94        4.66      7.13 o 
   6  -4   3       71.31       92.26     14.99 o 
   7  -4   3      241.70      223.58     19.16 o 
   8  -4   3       17.38       11.93     19.25 o 
  -8  -3   3       13.96       12.33     19.25 o 
  -7  -3   3       41.47       28.88     13.62 o 
  -6  -3   3       38.21       27.09     14.51 o 
  -5  -3   3        9.08        6.15      7.09 o 
  -4  -3   3      576.48      625.98     26.02 o 
  -3  -3   3      379.79      401.11     17.33 o 
  -2  -3   3     2320.37     2375.73     57.18 o 
  -1  -3   3       62.46       50.93      9.53 o 
   0  -3   3       89.71       71.68      7.04 o 
   1  -3   3     1282.53     1235.85     49.17 o 
   2  -3   3      184.62      218.93     10.16 o 
   3  -3   3      699.50      727.93     26.79 o 
   4  -3   3        5.71       -3.11      9.68 o 
   5  -3   3        1.29       10.73      7.72 o 
   6  -3   3       23.57        5.44     14.89 o 
   7  -3   3        1.32       -0.09     13.71 o 
   8  -3   3        4.89       -2.71     16.50 o 
  -8  -2   3        7.40       26.82     16.40 o 
  -7  -2   3        4.95       -7.46      8.20 o 
  -6  -2   3       29.20       30.90      8.41 o 
  -5  -2   3       47.71       49.37      8.86 o 
  -4  -2   3        3.57       10.08      9.63 o 
  -3  -2   3     1076.47     1123.49     43.77 o 
  -2  -2   3      266.60      265.95     15.68 o 
  -1  -2   3      857.43      887.15     24.55 o 
   0  -2   3       21.83       23.58      9.03 o 
   1  -2   3     6201.09     5795.41     71.61 o 
   2  -2   3      661.12      684.52     15.31 o 
   3  -2   3       53.73       56.12     11.64 o 
   4  -2   3      182.76      206.27     17.82 o 
   5  -2   3      190.54      187.36     10.82 o 
   6  -2   3       77.12       65.71     13.64 o 
   7  -2   3        3.18        9.51      9.66 o 
   8  -2   3        5.78        6.97     16.85 o 
  -8  -1   3       14.63        5.83     10.11 o 
  -7  -1   3       34.45       21.61     12.11 o 
  -6  -1   3       71.18       67.20     12.44 o 
  -5  -1   3      356.98      382.39     13.02 o 
  -4  -1   3       17.77       10.41     15.39 o 
  -3  -1   3      205.10      172.63     12.80 o 
  -2  -1   3      156.83      178.66     10.65 o 
  -1  -1   3     1839.55     1800.73     28.17 o 
   0  -1   3      150.55      151.92      6.58 o 
   1  -1   3     1016.62     1032.14     24.31 o 
   2  -1   3     1274.60     1270.74     29.81 o 
   3  -1   3     1037.81     1100.23     43.61 o 
   4  -1   3      117.88      107.11     13.65 o 
   5  -1   3       91.17       74.48      9.18 o 
   6  -1   3       56.50       62.10     11.53 o 
   7  -1   3       57.10       61.58     55.21 o 
   8  -1   3       12.67       11.03     17.80 o 
  -9   0   3       26.97       22.36     24.67 o 
  -8   0   3        1.67        8.60      8.87 o 
  -7   0   3        9.38        2.59      9.33 o 
  -6   0   3      265.49      269.02     15.38 o 
  -5   0   3      380.12      377.89     25.57 o 
  -4   0   3      100.56      106.59      7.76 o 
  -3   0   3      147.84      139.29     11.49 o 
  -2   0   3     8851.59     9294.62     95.44 o 
  -1   0   3      108.30      104.00     11.42 o 
   0   0   3     1115.36     1098.53     22.08 o 
   1   0   3      473.06      451.35     10.32 o 
   2   0   3     2034.79     1955.63     36.61 o 
   3   0   3        9.09       -4.31     12.03 o 
   4   0   3      375.43      365.71     21.05 o 
   5   0   3       45.88       46.69      8.40 o 
   6   0   3       18.48       11.75     12.51 o 
   7   0   3       10.58       -5.29     10.69 o 
   8   0   3        7.14        6.17     17.90 o 
  -9   1   3        0.13      -11.98     11.98 o 
  -8   1   3        8.34        3.88      8.05 o 
  -7   1   3       67.87       77.40     16.42 o 
  -6   1   3       59.77       57.29     16.07 o 
  -5   1   3       12.66        7.85      6.52 o 
  -4   1   3        9.06        5.87      5.67 o 
  -3   1   3     3195.50     3059.64     60.76 o 
  -2   1   3     7424.39     7212.92     84.10 o 
  -1   1   3     3701.25     3601.40     38.73 o 
   0   1   3       29.65       47.05      6.12 o 
   1   1   3     1458.70     1373.62     28.77 o 
   2   1   3      211.59      211.02     16.92 o 
   3   1   3      317.05      311.48     16.48 o 
   4   1   3       39.92       27.31      8.30 o 
   5   1   3       40.26       60.84     11.61 o 
   6   1   3       25.98       15.92     13.56 o 
   7   1   3        9.80        0.50     11.81 o 
   8   1   3        1.53        3.01     17.35 o 
  -9   2   3        1.15       11.03     15.44 o 
  -8   2   3        8.27       10.58     10.64 o 
  -7   2   3       16.47       24.70     10.81 o 
  -6   2   3       26.21       37.81     15.97 o 
  -5   2   3       69.22       41.72     28.11 o 
  -4   2   3      180.29      182.92      9.82 o 
  -3   2   3      480.27      478.48     17.51 o 
  -2   2   3     1771.66     1694.33     44.22 o 
  -1   2   3      248.35      228.40      8.46 o 
   0   2   3      960.04      922.78     24.65 o 
   1   2   3      261.76      235.55     11.93 o 
   2   2   3       51.03       39.79     16.95 o 
   3   2   3      303.04      295.84     16.62 o 
   4   2   3        9.74       17.13     10.30 o 
   5   2   3      149.62      142.22     10.36 o 
   6   2   3       24.52       14.66     13.02 o 
   7   2   3       12.69       -0.05     19.20 o 
  -9   3   3        2.81       -2.16     12.99 o 
  -8   3   3       21.34        6.55     14.67 o 
  -7   3   3        2.07        5.63      8.56 o 
  -6   3   3      172.68      149.53     10.27 o 
  -5   3   3       34.66       31.11      7.17 o 
  -4   3   3        0.78        6.09      7.87 o 
  -3   3   3      455.26      508.75     17.40 o 
  -2   3   3     2912.10     2989.07     60.77 o 
  -1   3   3      252.15      277.35      9.67 o 
   0   3   3     3031.44     3094.26     45.26 o 
   1   3   3      192.93      200.15      9.97 o 
   2   3   3      292.04      280.61     11.46 o 
   3   3   3       12.18        6.87      9.43 o 
   4   3   3       10.56        7.19     27.05 o 
   5   3   3        6.14       11.85     10.97 o 
   6   3   3       38.94       25.49     12.90 o 
   7   3   3        0.29        6.27     18.00 o 
  -9   4   3        3.60      -10.48     14.94 o 
  -8   4   3        0.03        0.12      9.54 o 
  -7   4   3       16.13        6.63      8.42 o 
  -6   4   3       31.00       33.91      8.32 o 
  -5   4   3      441.58      446.21     13.91 o 
  -4   4   3      408.81      414.53     13.11 o 
  -3   4   3      393.78      354.79     20.81 o 
  -2   4   3      647.00      641.05     15.81 o 
  -1   4   3     1329.12     1323.09     61.24 o 
   0   4   3        1.83        0.05      9.27 o 
   1   4   3      637.04      631.68     15.27 o 
   2   4   3      113.02      117.37     11.34 o 
   3   4   3      318.15      330.26     20.74 o 
   4   4   3      256.03      265.88     14.22 o 
   5   4   3       14.72        1.61     12.67 o 
   6   4   3       45.33       71.61     19.26 o 
  -9   5   3        3.22       17.60     18.15 o 
  -8   5   3       25.91       15.44     14.21 o 
  -7   5   3       20.90       -5.22     10.78 o 
  -6   5   3       84.02       60.30      9.18 o 
  -5   5   3      166.40      182.35     10.78 o 
  -4   5   3        0.13       10.53      6.20 o 
  -3   5   3       35.32       34.45     15.40 o 
  -2   5   3      776.16      810.63     28.55 o 
  -1   5   3      728.79      741.14     34.68 o 
   0   5   3      107.01       97.42     11.84 o 
   1   5   3       24.49       11.97      7.69 o 
   2   5   3       65.24       66.10     18.78 o 
   3   5   3       23.54       19.30     13.09 o 
   4   5   3       69.27       93.51     43.56 o 
   5   5   3       46.07       36.56     15.50 o 
   6   5   3        8.67        0.20     19.35 o 
  -8   6   3       74.33       53.86     23.92 o 
  -7   6   3        6.62        7.16     10.79 o 
  -6   6   3        4.89        1.96      9.75 o 
  -5   6   3        9.03        8.60     10.48 o 
  -4   6   3      241.35      258.72     11.94 o 
  -3   6   3       23.51       22.31     13.74 o 
  -2   6   3       32.10       28.79      7.19 o 
  -1   6   3       56.11       62.58     14.59 o 
   0   6   3       23.75       24.41     11.41 o 
   1   6   3      937.69      976.84     32.54 o 
   2   6   3       78.62       84.12     11.14 o 
   3   6   3       16.43       12.64     17.65 o 
   4   6   3       12.09        3.13     10.14 o 
   5   6   3       30.99       66.94     28.13 o 
  -8   7   3        6.98       -7.22     14.24 o 
  -7   7   3        0.46        6.13      8.62 o 
  -6   7   3      124.05      120.68     18.64 o 
  -5   7   3       50.19       30.55     21.09 o 
  -4   7   3       19.37       26.48      8.69 o 
  -3   7   3      229.61      223.97     18.12 o 
  -2   7   3      208.56      205.94     12.33 o 
  -1   7   3      343.28      334.15     15.26 o 
   0   7   3      237.91      236.50     14.39 o 
   1   7   3        1.53       18.79     13.10 o 
   2   7   3       65.65       36.80     29.39 o 
   3   7   3       26.51       15.64     19.81 o 
   4   7   3        0.10       13.39     14.74 o 
  -7   8   3        1.04        7.12     18.05 o 
  -6   8   3       71.10       80.27     17.29 o 
  -5   8   3        1.96       -6.83      8.99 o 
  -4   8   3        8.96        8.73     27.15 o 
  -3   8   3        0.00       18.05     20.46 o 
  -2   8   3      329.39      353.10     33.71 o 
  -1   8   3       20.74       20.82     16.01 o 
   0   8   3        0.26        0.29     12.48 o 
   1   8   3        2.04       -8.64     11.31 o 
   2   8   3       95.03       83.44     23.06 o 
   3   8   3        0.49        9.38     14.27 o 
  -7   9   3        0.08       19.30     18.75 o 
  -6   9   3       85.97       73.12     24.12 o 
  -5   9   3       26.93        5.50     17.55 o 
  -4   9   3      100.93       98.27     23.35 o 
  -3   9   3        6.89       13.59     18.75 o 
  -2   9   3        0.90        1.61     12.58 o 
  -1   9   3        0.13       13.12     10.60 o 
   0   9   3        0.91        9.50     12.82 o 
   1   9   3       10.51       28.41     14.38 o 
   2   9   3        0.07        6.04     12.13 o 
  -5  10   3        2.94       -7.72     14.74 o 
  -4  10   3       15.83      -15.39     16.09 o 
  -3  10   3        4.74       11.28     20.71 o 
  -2  10   3        0.02       -3.47     24.44 o 
  -1  10   3        7.04       -1.33     12.65 o 
   0  10   3        0.01        9.84     14.50 o 
  -1 -10   4        0.19       17.62     12.81 o 
   0 -10   4       24.24        9.15     13.63 o 
   1 -10   4       16.85       27.20     13.82 o 
   2 -10   4        2.09       13.75     15.15 o 
   3 -10   4        0.26        0.45     11.89 o 
   4 -10   4        1.23        2.96     16.24 o 
   5 -10   4       29.13       19.10     27.98 o 
  -3  -9   4        0.34       11.95     13.79 o 
  -2  -9   4        1.35       -3.17     10.45 o 
  -1  -9   4        1.09       17.10     12.45 o 
   0  -9   4        4.88       -4.91     10.46 o 
   1  -9   4        0.04       10.04     11.77 o 
   2  -9   4      161.66      157.62     34.64 o 
   3  -9   4       13.77      -12.69     18.10 o 
   4  -9   4       23.20       32.24     24.37 o 
   5  -9   4       11.02       32.89     26.57 o 
   6  -9   4        6.50       20.01     19.80 o 
  -4  -8   4       37.06       22.71     20.01 o 
  -3  -8   4        1.33       16.19     16.09 o 
  -2  -8   4        0.07       -7.32     14.74 o 
  -1  -8   4        7.70       14.73     13.44 o 
   0  -8   4        1.39       -5.28     13.05 o 
   1  -8   4        1.35        1.85     12.21 o 
   2  -8   4        0.49        4.14      9.76 o 
   3  -8   4       20.13       -6.32     17.45 o 
   4  -8   4       32.40       51.05     30.69 o 
   5  -8   4        0.22        2.71     12.42 o 
   6  -8   4        9.92      -18.60     19.10 o 
   7  -8   4        0.74       14.44     21.16 o 
  -5  -7   4        0.22       -2.41     14.24 o 
  -4  -7   4        1.50       12.05     10.10 o 
  -3  -7   4        1.58        6.97     12.94 o 
  -2  -7   4       17.39       14.64     16.25 o 
  -1  -7   4        0.26        9.80      9.19 o 
   0  -7   4       13.19        6.40      8.60 o 
   1  -7   4      106.28       76.43     10.76 o 
   2  -7   4       61.49       52.37     12.81 o 
   3  -7   4      562.45      610.28     26.23 o 
   4  -7   4       27.61       29.18     28.53 o 
   5  -7   4       74.76       73.34     16.14 o 
   6  -7   4       22.29       15.13     13.11 o 
   7  -7   4       26.16       27.98     22.26 o 
  -6  -6   4        8.17       11.38     16.19 o 
  -5  -6   4        7.95        5.75      9.91 o 
  -4  -6   4        0.25       -8.28      8.31 o 
  -3  -6   4      132.66      141.16     16.00 o 
  -2  -6   4      282.19      292.45     19.78 o 
  -1  -6   4      108.64      103.34      9.30 o 
   0  -6   4        2.57       -4.07      8.07 o 
   1  -6   4      559.67      552.47     32.07 o 
   2  -6   4        6.24        7.32      8.38 o 
   3  -6   4        2.38       18.75     10.18 o 
   4  -6   4       21.42       21.01     14.09 o 
   5  -6   4       17.31        3.18     12.46 o 
   6  -6   4        7.78       -1.45     11.03 o 
   7  -6   4        0.24        7.87     16.85 o 
   8  -6   4       14.59       59.57     23.16 o 
  -7  -5   4        7.93       12.94     16.55 o 
  -6  -5   4        0.18       10.38      9.40 o 
  -5  -5   4        1.28        7.41      9.13 o 
  -4  -5   4        1.32       17.91      7.45 o 
  -3  -5   4       13.38        8.02     10.78 o 
  -2  -5   4       18.09        5.77     13.74 o 
  -1  -5   4        5.85        6.36      6.97 o 
   0  -5   4      419.83      422.00     16.11 o 
   1  -5   4      224.37      196.99     15.84 o 
   2  -5   4        0.45        1.02      6.74 o 
   3  -5   4       28.93       15.19     11.13 o 
   4  -5   4      172.54      162.92     17.56 o 
   5  -5   4       15.34       12.15      8.70 o 
   6  -5   4        1.22        8.00     10.72 o 
   7  -5   4        1.09        2.63     10.05 o 
   8  -5   4        0.01        0.40     15.69 o 
  -7  -4   4        6.06        8.42     12.74 o 
  -6  -4   4        0.62        4.69      8.27 o 
  -5  -4   4      137.33      157.53     11.19 o 
  -4  -4   4        0.01       -2.96      8.30 o 
  -3  -4   4      105.60      151.44     14.55 o 
  -2  -4   4      250.43      237.83     14.46 o 
  -1  -4   4     1286.41     1197.13    109.98 o 
   0  -4   4      137.22      107.59      9.60 o 
   1  -4   4     1318.51     1340.40     34.33 o 
   2  -4   4     1000.13     1051.71     58.45 o 
   3  -4   4      114.01      104.80     13.29 o 
   4  -4   4      818.90      870.02     28.64 o 
   5  -4   4       71.93       61.32     19.01 o 
   6  -4   4        5.15        7.79      9.72 o 
   7  -4   4       15.99        1.36     10.52 o 
   8  -4   4       15.78       40.21     27.63 o 
  -8  -3   4        6.44       -0.95     13.34 o 
  -7  -3   4       16.17        3.05     10.23 o 
  -6  -3   4       29.58       31.79     11.06 o 
  -5  -3   4       53.57       53.07      8.10 o 
  -4  -3   4       95.12      105.97      9.03 o 
  -3  -3   4      270.42      291.39     16.77 o 
  -2  -3   4        0.99       13.44      7.67 o 
  -1  -3   4       35.44       22.41      6.34 o 
   0  -3   4       73.54       42.26      7.50 o 
   1  -3   4       86.30       85.21      7.93 o 
   2  -3   4     1435.46     1428.86     37.98 o 
   3  -3   4       25.42       16.05     10.03 o 
   4  -3   4      270.18      254.53     17.02 o 
   5  -3   4       27.26       35.01      8.59 o 
   6  -3   4        0.06        8.27     16.47 o 
   7  -3   4      158.84      114.62     20.15 o 
   8  -3   4        0.06       -9.98     13.09 o 
  -8  -2   4       42.52       70.40     20.81 o 
  -7  -2   4        8.48       22.81     10.81 o 
  -6  -2   4       33.03       34.35      8.00 o 
  -5  -2   4       86.08       80.36     10.31 o 
  -4  -2   4     1184.60     1232.02     72.19 o 
  -3  -2   4      146.70      163.05     12.75 o 
  -2  -2   4      503.54      490.15     16.56 o 
  -1  -2   4        2.11       10.98      6.49 o 
   0  -2   4     2020.18     1901.87     67.08 o 
   1  -2   4     5720.48     5812.13     97.74 o 
   2  -2   4       22.29       35.70      7.92 o 
   3  -2   4      237.29      258.07     15.61 o 
   4  -2   4        8.52        2.06      9.33 o 
   5  -2   4     1471.87     1504.20     65.41 o 
   6  -2   4       64.98       52.45     16.10 o 
   7  -2   4        1.29        5.28      9.91 o 
   8  -2   4        9.98       -5.57     17.70 o 
  -9  -1   4       65.53       52.25     22.82 o 
  -8  -1   4       10.01       12.10      9.67 o 
  -7  -1   4       51.86       36.10     13.42 o 
  -6  -1   4      493.56      491.33     15.49 o 
  -5  -1   4      427.72      436.89     14.10 o 
  -4  -1   4        1.90        8.77      6.99 o 
  -3  -1   4      609.73      594.49     21.20 o 
  -2  -1   4       38.27       26.18      7.42 o 
  -1  -1   4     2282.86     2153.61     34.43 o 
   0  -1   4      669.85      671.75     15.93 o 
   1  -1   4      963.24      927.90     32.93 o 
   2  -1   4       46.30       44.04      6.76 o 
   3  -1   4      544.20      562.91     20.62 o 
   4  -1   4        7.20        0.50     13.84 o 
   5  -1   4       50.44       72.89     19.26 o 
   6  -1   4       46.14       42.05     14.29 o 
   7  -1   4        2.78        5.52      9.43 o 
   8  -1   4        7.56       17.90     18.95 o 
  -9   0   4       53.46       86.95     20.71 o 
  -8   0   4       24.68       15.97     12.36 o 
  -7   0   4       20.89       26.53     18.43 o 
  -6   0   4      180.32      224.39     23.36 o 
  -5   0   4      416.98      426.99     14.57 o 
  -4   0   4       82.48       94.99     24.58 o 
  -3   0   4        0.27        3.56      7.12 o 
  -2   0   4    11510.51    11916.34    115.83 o 
  -1   0   4     1347.31     1310.82     36.58 o 
   0   0   4      552.96      532.62     12.29 o 
   1   0   4      112.09      101.04      7.70 o 
   2   0   4     1777.48     1513.97     34.31 o 
   3   0   4       30.49       51.85     11.23 o 
   4   0   4      142.38      144.80     14.05 o 
   5   0   4       29.78       45.53     20.83 o 
   6   0   4      555.27      576.61     28.00 o 
   7   0   4       21.63       12.63     11.91 o 
   8   0   4        2.46       -2.06     16.45 o 
  -9   1   4        6.64      -12.89     12.89 o 
  -8   1   4        0.34        8.56      8.03 o 
  -7   1   4       40.86       14.79     12.69 o 
  -6   1   4      136.70      149.55     10.02 o 
  -5   1   4      328.27      337.10     12.99 o 
  -4   1   4      525.74      550.91     14.37 o 
  -3   1   4      718.38      749.98     23.24 o 
  -2   1   4     1605.61     1627.29     43.59 o 
  -1   1   4      547.71      547.95     12.27 o 
   0   1   4      477.15      481.58     11.43 o 
   1   1   4     1745.86     1746.78     34.69 o 
   2   1   4      374.00      379.27     12.92 o 
   3   1   4       55.67       24.07     10.73 o 
   4   1   4        5.69       -5.33     10.25 o 
   5   1   4      497.83      492.82     17.08 o 
   6   1   4       15.35        7.27     11.61 o 
   7   1   4        0.19      -12.48     12.48 o 
  -9   2   4       11.51       14.19     16.25 o 
  -8   2   4       73.20       82.75     14.51 o 
  -7   2   4        0.84        1.23      8.01 o 
  -6   2   4       33.06       41.01      7.09 o 
  -5   2   4      264.99      264.40     38.46 o 
  -4   2   4      119.75      108.19      7.85 o 
  -3   2   4      248.26      278.00     14.52 o 
  -2   2   4        1.05        7.02      7.62 o 
  -1   2   4     2293.01     2185.94     38.55 o 
   0   2   4      591.32      612.00     13.29 o 
   1   2   4      403.74      433.30     13.13 o 
   2   2   4      148.37      137.09      8.86 o 
   3   2   4     1061.55     1048.84     45.46 o 
   4   2   4       43.63       29.55     12.71 o 
   5   2   4      237.99      214.29     18.70 o 
   6   2   4       75.65       68.85     16.08 o 
   7   2   4       21.50       16.10     17.75 o 
  -9   3   4       71.32       47.79     22.17 o 
  -8   3   4        0.46       -2.75      7.86 o 
  -7   3   4       31.11       31.67     19.58 o 
  -6   3   4      308.02      315.79     13.29 o 
  -5   3   4      697.05      660.22     16.37 o 
  -4   3   4       65.16       64.40      8.98 o 
  -3   3   4       47.90       31.75     10.53 o 
  -2   3   4     3012.38     2973.32     64.03 o 
  -1   3   4      232.44      256.65      9.85 o 
   0   3   4        6.61       15.79      7.63 o 
   1   3   4      134.91      145.36     18.62 o 
   2   3   4      621.58      603.97     16.51 o 
   3   3   4       58.86       43.83     11.13 o 
   4   3   4      225.78      224.78     32.87 o 
   5   3   4       22.07       10.83     12.24 o 
   6   3   4       10.60       15.58     11.21 o 
   7   3   4        1.78       10.03     17.80 o 
  -9   4   4        7.53       13.09     15.14 o 
  -8   4   4        4.53       -0.99      9.46 o 
  -7   4   4      166.14      193.78     16.76 o 
  -6   4   4      183.67      171.45     13.10 o 
  -5   4   4       82.06      103.72      9.61 o 
  -4   4   4      381.39      415.89     12.61 o 
  -3   4   4       55.02       59.23     10.33 o 
  -2   4   4      628.00      663.14     36.81 o 
  -1   4   4      381.94      392.30     12.86 o 
   0   4   4        1.04        8.07      7.28 o 
   1   4   4      287.30      288.16     13.29 o 
   2   4   4      570.60      599.63     16.47 o 
   3   4   4      143.40      161.74     20.02 o 
   4   4   4       71.91       36.73     14.28 o 
   5   4   4       56.00       62.30     14.41 o 
   6   4   4       57.95       52.85     22.11 o 
  -9   5   4        1.56       -6.67     15.54 o 
  -8   5   4       50.78       44.55     17.98 o 
  -7   5   4       27.13       19.89     11.29 o 
  -6   5   4       17.62       20.06      7.24 o 
  -5   5   4       85.14       89.88     10.48 o 
  -4   5   4      124.55      131.43     38.73 o 
  -3   5   4        0.09       18.50     11.08 o 
  -2   5   4       30.94       58.47     16.52 o 
  -1   5   4       22.66       26.44      8.40 o 
   0   5   4      333.96      355.01     21.12 o 
   1   5   4      209.01      205.35     18.47 o 
   2   5   4      249.46      235.03     12.75 o 
   3   5   4       23.16        5.32     18.90 o 
   4   5   4       40.16       34.04     16.40 o 
   5   5   4       24.96       29.88     20.01 o 
  -8   6   4        0.05      -10.98     13.64 o 
  -7   6   4      162.15      158.35     19.28 o 
  -6   6   4       35.79       22.42     12.55 o 
  -5   6   4       55.00       61.76      8.95 o 
  -4   6   4       44.35       55.89      9.88 o 
  -3   6   4       12.50       21.16     12.99 o 
  -2   6   4        4.07       -1.92     12.21 o 
  -1   6   4        2.13        3.27     10.39 o 
   0   6   4        2.18       11.13     12.26 o 
   1   6   4       14.91        9.17      9.68 o 
   2   6   4       16.57       10.39     12.19 o 
   3   6   4       61.27      102.50     22.02 o 
   4   6   4        2.25       -8.98      8.98 o 
   5   6   4       19.34       53.45     21.76 o 
  -8   7   4        1.46        5.87     15.49 o 
  -7   7   4        0.64       -1.65      8.85 o 
  -6   7   4      123.53      144.38     37.87 o 
  -5   7   4       58.63       51.07     18.93 o 
  -4   7   4        3.75        5.84      8.40 o 
  -3   7   4       28.25       28.68     16.90 o 
  -2   7   4       43.53       50.43      9.31 o 
  -1   7   4       28.89       29.45      9.22 o 
   0   7   4       32.44        3.27     10.91 o 
   1   7   4      129.43       80.77     22.35 o 
   2   7   4       32.30       22.42     12.55 o 
   3   7   4       14.56       40.21     26.82 o 
   4   7   4        0.91      -15.59     19.15 o 
  -7   8   4        0.23       -1.05     19.80 o 
  -6   8   4        0.67       -2.01      9.63 o 
  -5   8   4      100.68      152.94     33.33 o 
  -4   8   4       57.10       43.32     14.30 o 
  -3   8   4       16.50       16.95     17.60 o 
  -2   8   4       21.58       21.49     12.09 o 
  -1   8   4       16.73       34.24     15.65 o 
   0   8   4        8.78      -12.12     12.49 o 
   1   8   4        0.60        6.57     13.06 o 
   2   8   4       21.19       15.60     13.54 o 
   3   8   4        0.12        6.92     14.67 o 
  -7   9   4        0.07      -11.88     17.60 o 
  -6   9   4       13.58       10.23     19.35 o 
  -5   9   4        0.22       -4.51     15.69 o 
  -4   9   4       20.62       12.56     18.83 o 
  -3   9   4        0.98      -13.74     14.44 o 
  -2   9   4       10.65        3.46     12.19 o 
  -1   9   4       22.71       14.00     13.79 o 
   0   9   4       52.46       32.19     18.93 o 
   1   9   4        2.25       15.19     13.18 o 
   2   9   4        5.99        5.27     12.72 o 
  -5  10   4        0.16        1.86     18.05 o 
  -4  10   4        0.84       36.95     19.10 o 
  -3  10   4       18.53        9.73     19.76 o 
  -2  10   4        0.72        1.57     12.04 o 
  -1  10   4       47.41       42.10     18.61 o 
   0  10   4        3.72       10.01     13.54 o 
  -1 -10   5        3.61       -7.76     11.04 o 
   0 -10   5        5.15        4.61     13.64 o 
   1 -10   5       33.53       12.28     20.23 o 
   2 -10   5        2.06        9.64     11.84 o 
   3 -10   5       12.82        5.06     14.19 o 
   4 -10   5        5.23       -6.27     21.26 o 
  -3  -9   5        0.38       -5.36     12.22 o 
  -2  -9   5       13.78       -8.11     11.43 o 
  -1  -9   5        2.90        8.25     13.45 o 
   0  -9   5       14.57        0.76     11.46 o 
   1  -9   5        7.92       -4.35     19.03 o 
   2  -9   5       17.82        7.30     13.36 o 
   3  -9   5       48.33       15.60     25.02 o 
   4  -9   5       13.20       10.28     21.06 o 
   5  -9   5        3.19       15.29     17.10 o 
   6  -9   5        3.74       41.66     21.21 o 
  -4  -8   5        2.47       18.25     15.14 o 
  -3  -8   5        4.67        3.41     11.93 o 
  -2  -8   5      320.30      308.23     39.35 o 
  -1  -8   5      123.81      142.23     30.45 o 
   0  -8   5      128.40      105.61     18.57 o 
   1  -8   5       27.54       24.01     11.98 o 
   2  -8   5      179.42      175.15     14.35 o 
   3  -8   5        0.28        9.07     17.35 o 
   4  -8   5        0.49      -10.18     18.75 o 
   5  -8   5        3.23        1.58     10.12 o 
   6  -8   5       36.02        9.58     22.26 o 
  -5  -7   5        0.01       -0.40     13.09 o 
  -4  -7   5        1.55       -6.35      7.97 o 
  -3  -7   5        0.13       15.94     14.64 o 
  -2  -7   5       95.88      117.82     26.53 o 
  -1  -7   5      127.14      130.61     12.61 o 
   0  -7   5       20.44      -10.28     26.00 o 
   1  -7   5       15.69       14.68      9.75 o 
   2  -7   5        0.28       -2.64     13.86 o 
   3  -7   5       50.91       57.77     19.16 o 
   4  -7   5       48.49       29.74     29.14 o 
   5  -7   5       55.76       80.71     16.34 o 
   6  -7   5       10.93       20.51     12.98 o 
   7  -7   5       59.49       28.48     25.17 o 
  -6  -6   5       39.65       52.60     24.77 o 
  -5  -6   5       43.48       49.82     21.96 o 
  -4  -6   5      271.18      328.89     21.58 o 
  -3  -6   5        0.01       -0.50     12.48 o 
  -2  -6   5        1.24      -10.88     10.88 o 
  -1  -6   5      178.78      200.12     20.12 o 
   0  -6   5       22.12        6.09      8.26 o 
   1  -6   5       37.09       26.67      8.52 o 
   2  -6   5        9.70        7.30     11.58 o 
   3  -6   5      747.19      806.78     28.87 o 
   4  -6   5      232.44      247.95     22.78 o 
   5  -6   5      211.01      209.72     20.55 o 
   6  -6   5       18.73       10.47     11.26 o 
   7  -6   5        1.64       -0.85     15.99 o 
  -7  -5   5       11.68       -0.05     15.09 o 
  -6  -5   5       21.08       22.60     12.41 o 
  -5  -5   5      136.48      167.49     19.55 o 
  -4  -5   5        0.56       -1.63      7.31 o 
  -3  -5   5      104.59      124.00     14.75 o 
  -2  -5   5       82.50       84.97     14.50 o 
  -1  -5   5       48.29       35.53      8.77 o 
   0  -5   5       16.56       11.57      8.37 o 
   1  -5   5       35.02       51.85     15.45 o 
   2  -5   5      531.45      518.12     18.27 o 
   3  -5   5       54.71       83.55     12.74 o 
   4  -5   5      285.69      318.70     22.29 o 
   5  -5   5       30.03       35.05     12.94 o 
   6  -5   5        0.23       -2.27      9.61 o 
   7  -5   5        3.57       14.19     18.35 o 
  -7  -4   5       36.47       39.06     16.45 o 
  -6  -4   5      117.89      168.57     35.46 o 
  -5  -4   5      153.43      185.87     29.20 o 
  -4  -4   5        0.05        1.96      8.15 o 
  -3  -4   5      204.58      222.33     18.02 o 
  -2  -4   5      946.89      954.15     43.13 o 
  -1  -4   5      798.96      823.96     48.88 o 
   0  -4   5      350.28      317.60     11.92 o 
   1  -4   5        5.93       11.81      6.59 o 
   2  -4   5     1881.61     1863.94     40.97 o 
   3  -4   5      326.06      329.33     18.33 o 
   4  -4   5       61.17       81.50     17.05 o 
   5  -4   5      629.81      663.00     21.03 o 
   6  -4   5      196.86      197.26     20.40 o 
   7  -4   5        5.35       -0.44     10.11 o 
   8  -4   5       11.40       23.77     19.55 o 
  -8  -3   5       15.23       -0.90     17.75 o 
  -7  -3   5        6.28       10.75      9.02 o 
  -6  -3   5       26.41       15.05     10.67 o 
  -5  -3   5       69.99       76.53     18.08 o 
  -4  -3   5       76.27       79.73      8.75 o 
  -3  -3   5      126.68      136.92     12.49 o 
  -2  -3   5      539.42      501.72     19.01 o 
  -1  -3   5       53.83       61.09      7.42 o 
   0  -3   5     1200.82     1239.34     51.14 o 
   1  -3   5       33.97       34.54      9.73 o 
   2  -3   5      724.56      695.28     41.44 o 
   3  -3   5      186.77      212.19     16.46 o 
   4  -3   5      332.43      346.43     20.34 o 
   5  -3   5        5.05       18.09      8.49 o 
   6  -3   5      123.71      157.96     19.32 o 
   7  -3   5        5.54        9.37      9.73 o 
   8  -3   5       13.25        2.06     19.30 o 
  -8  -2   5       52.58       46.49     25.77 o 
  -7  -2   5       82.61       91.46     21.34 o 
  -6  -2   5        0.01       -3.48      7.22 o 
  -5  -2   5      410.62      423.84     26.45 o 
  -4  -2   5      309.30      315.38     11.76 o 
  -3  -2   5       11.27       10.23      7.27 o 
  -2  -2   5      763.55      804.24     35.48 o 
  -1  -2   5      777.42      818.11     19.81 o 
   0  -2   5       92.92       68.62     12.19 o 
   1  -2   5      143.07      129.10      8.98 o 
   2  -2   5      544.54      572.12     14.14 o 
   3  -2   5      127.80      105.76     12.99 o 
   4  -2   5       14.81        9.98     15.49 o 
   5  -2   5      160.65      160.42     17.28 o 
   6  -2   5        1.37        8.31      9.72 o 
   7  -2   5       17.06       -4.05     18.33 o 
   8  -2   5        0.22       -7.67     16.55 o 
  -9  -1   5       12.86       -4.71     18.05 o 
  -8  -1   5        3.03       15.63      9.83 o 
  -7  -1   5        0.16        0.24      8.14 o 
  -6  -1   5      263.92      267.01     18.27 o 
  -5  -1   5        6.73        8.01     10.00 o 
  -4  -1   5        9.19        9.93      6.95 o 
  -3  -1   5      198.14      191.77     14.01 o 
  -2  -1   5     2868.15     2722.61     60.67 o 
  -1  -1   5      283.64      299.24     10.28 o 
   0  -1   5     1629.10     1595.21     39.81 o 
   1  -1   5      941.35      958.61     27.70 o 
   2  -1   5       47.25       29.67     14.67 o 
   3  -1   5       12.34       23.72     11.53 o 
   4  -1   5        0.20       -5.16     11.83 o 
   5  -1   5      273.75      270.04     16.89 o 
   6  -1   5       85.12       92.05     16.58 o 
   7  -1   5        0.06       -3.04      9.70 o 
  -9   0   5        7.89       31.09     16.85 o 
  -8   0   5       12.25       14.79      9.52 o 
  -7   0   5        1.55        4.47      7.85 o 
  -6   0   5        3.30       -1.13      6.02 o 
  -5   0   5      423.85      416.12     29.16 o 
  -4   0   5      913.18      940.32     28.80 o 
  -3   0   5        0.01        0.05      8.37 o 
  -2   0   5        1.66        8.87      7.62 o 
  -1   0   5     1020.77     1033.38     51.38 o 
   0   0   5       61.90       59.79      6.72 o 
   1   0   5       45.52       46.33      7.23 o 
   2   0   5     1969.36     1962.88     39.75 o 
   3   0   5      113.94      104.90     13.44 o 
   4   0   5       42.45       41.57     13.19 o 
   5   0   5        4.24        0.43      7.78 o 
   6   0   5      188.19      206.89     29.98 o 
   7   0   5        0.52       -9.38     16.95 o 
  -9   1   5        5.47       10.18     16.70 o 
  -8   1   5       63.20       65.43     18.28 o 
  -7   1   5       15.40        1.42      8.99 o 
  -6   1   5      161.42      157.45     10.41 o 
  -5   1   5      738.84      710.92     21.41 o 
  -4   1   5     2252.93     2161.77     61.55 o 
  -3   1   5      222.78      210.40     14.81 o 
  -2   1   5      101.06       94.58     10.24 o 
  -1   1   5     3122.42     3279.41     67.39 o 
   0   1   5       47.00       60.05      7.34 o 
   1   1   5      174.62      180.40     14.71 o 
   2   1   5       26.48       37.50      7.16 o 
   3   1   5       23.87        3.61     11.83 o 
   4   1   5        0.23        5.30      7.24 o 
   5   1   5       15.44       19.97     12.36 o 
   6   1   5        1.97        4.44      9.12 o 
   7   1   5       13.27        0.10     16.50 o 
  -9   2   5        4.39        4.11     14.99 o 
  -8   2   5       56.93       57.99     14.22 o 
  -7   2   5        5.46       -7.32      7.32 o 
  -6   2   5       27.29       44.37      7.23 o 
  -5   2   5       52.16       38.20     19.51 o 
  -4   2   5     1295.92     1289.36     31.96 o 
  -3   2   5        1.13       -3.96      8.72 o 
  -2   2   5      148.86      165.68     11.64 o 
  -1   2   5      538.17      519.00     13.10 o 
   0   2   5      712.56      715.99     16.37 o 
   1   2   5      120.19      150.27     17.56 o 
   2   2   5       67.39       90.66      9.61 o 
   3   2   5      248.75      256.35     17.67 o 
   4   2   5       50.71       52.03      8.89 o 
   5   2   5       18.51        8.91     12.91 o 
   6   2   5        1.56       -8.23      8.23 o 
   7   2   5       36.39       41.22     23.22 o 
  -9   3   5        2.55       12.18     16.80 o 
  -8   3   5       12.60        9.20      9.17 o 
  -7   3   5       22.24       16.30     19.83 o 
  -6   3   5       21.14       17.90      7.07 o 
  -5   3   5      511.88      521.40     14.84 o 
  -4   3   5      217.91      196.24     10.40 o 
  -3   3   5       34.00       32.14     14.44 o 
  -2   3   5       63.55       58.68      9.73 o 
  -1   3   5      397.60      411.79     12.62 o 
   0   3   5       57.62       38.79      7.73 o 
   1   3   5      650.35      683.11     16.38 o 
   2   3   5      223.45      226.62     11.37 o 
   3   3   5        2.90      -10.23     10.23 o 
   4   3   5       12.67       -4.86      8.63 o 
   5   3   5        1.27        2.08     10.69 o 
   6   3   5       35.38       15.64     20.96 o 
  -9   4   5       13.31        0.60     16.45 o 
  -8   4   5        8.22       11.50     10.66 o 
  -7   4   5       78.76      102.83     14.14 o 
  -6   4   5       33.98       32.61      7.56 o 
  -5   4   5        1.90       -7.61      7.61 o 
  -4   4   5      137.44      149.91      9.48 o 
  -3   4   5      321.94      336.80     17.58 o 
  -2   4   5       80.09       89.44      8.27 o 
  -1   4   5        6.78       -0.46      6.92 o 
   0   4   5       44.77       49.05      8.46 o 
   1   4   5        0.01        0.85     11.08 o 
   2   4   5      388.58      352.67     14.36 o 
   3   4   5       72.92       88.57     15.50 o 
   4   4   5       55.61       46.83     15.67 o 
   5   4   5       21.70       13.41     13.59 o 
   6   4   5       42.87       52.70     21.81 o 
  -9   5   5       12.22      -15.89     18.05 o 
  -8   5   5       33.61       17.44     13.19 o 
  -7   5   5        3.04        6.07      9.86 o 
  -6   5   5        0.23        4.87      6.42 o 
  -5   5   5      123.89      115.53     11.36 o 
  -4   5   5      604.79      626.30     16.83 o 
  -3   5   5      442.92      504.09     21.55 o 
  -2   5   5        0.01       -1.22      7.09 o 
  -1   5   5      358.71      392.03     15.52 o 
   0   5   5      154.44      171.75     11.50 o 
   1   5   5       45.80       28.69     11.26 o 
   2   5   5        3.79       -0.06      8.76 o 
   3   5   5       62.82       55.72     26.28 o 
   4   5   5        2.61        1.44      9.90 o 
   5   5   5        6.40       13.99     18.65 o 
  -8   6   5       18.26       14.04     21.31 o 
  -7   6   5       11.81       11.93     10.64 o 
  -6   6   5        1.58       -0.69      8.30 o 
  -5   6   5       58.23       70.67      9.34 o 
  -4   6   5      167.73      180.13     32.24 o 
  -3   6   5       23.65       13.49     15.79 o 
  -2   6   5       15.20       13.61      8.21 o 
  -1   6   5      511.54      512.85     16.50 o 
   0   6   5      101.53      100.43     20.67 o 
   1   6   5       62.52       68.58     10.09 o 
   2   6   5       87.83       98.64     14.08 o 
   3   6   5       30.46       52.25     24.47 o 
   4   6   5        6.19       31.64     19.55 o 
  -8   7   5        3.08      -13.44     14.89 o 
  -7   7   5        0.05       -3.13      9.16 o 
  -6   7   5        4.51       -4.27      7.72 o 
  -5   7   5       17.34        4.33     12.82 o 
  -4   7   5        1.99        4.41      9.48 o 
  -3   7   5       33.02       20.01     13.64 o 
  -2   7   5      276.36      334.18     14.73 o 
  -1   7   5      216.71      211.18     18.16 o 
   0   7   5      141.11      111.51     23.98 o 
   1   7   5       84.95       44.24     18.94 o 
   2   7   5       15.61       10.92     14.79 o 
   3   7   5        7.45        3.59     13.55 o 
   4   7   5       16.94       33.59     24.77 o 
  -7   8   5        3.82        3.56     17.30 o 
  -6   8   5       25.90      -10.57     11.47 o 
  -5   8   5       12.07       16.33     13.61 o 
  -4   8   5      102.45      103.28     26.56 o 
  -3   8   5       82.68      104.52     25.78 o 
  -2   8   5        2.78       12.01     11.63 o 
  -1   8   5        5.05       20.87     11.92 o 
   0   8   5       51.35       21.69     18.15 o 
   1   8   5        6.72        1.36     17.07 o 
   2   8   5        7.89       13.02     13.14 o 
  -6   9   5       19.54       13.84     20.81 o 
  -5   9   5       14.65       12.38     27.48 o 
  -4   9   5       63.50       50.88     24.67 o 
  -3   9   5        2.07       19.95     18.50 o 
  -2   9   5       13.19        8.24     14.52 o 
  -1   9   5       13.14        8.23      9.94 o 
   0   9   5       10.68       18.03     13.86 o 
   1   9   5       14.60       20.50     16.50 o 
  -5  10   5        1.77      -13.94     17.00 o 
  -4  10   5        1.20       -1.86     16.09 o 
  -3  10   5        0.00        2.81     19.45 o 
  -2  10   5       13.60       20.54     16.22 o 
  -1  10   5        0.58        0.65     13.10 o 
  -1 -10   6        2.30        3.12     12.81 o 
   0 -10   6       16.01        9.88     14.23 o 
   1 -10   6       17.57       -6.70     12.79 o 
   2 -10   6        1.42        8.64     12.24 o 
   3 -10   6        5.53       33.35     13.47 o 
   4 -10   6        0.29       -3.91     16.50 o 
  -3  -9   6        8.03       -9.17     11.76 o 
  -2  -9   6       10.83       24.30     18.18 o 
  -1  -9   6        1.72        2.94     12.65 o 
   0  -9   6       56.59       66.60     17.09 o 
   1  -9   6        0.23        0.20     12.34 o 
   2  -9   6        0.03       -6.26     11.03 o 
   3  -9   6        3.30       27.93     24.87 o 
   4  -9   6        3.53        7.57     20.56 o 
   5  -9   6        4.83        3.41     23.51 o 
  -4  -8   6        6.93      -10.63     15.99 o 
  -3  -8   6        0.63       24.62     18.80 o 
  -2  -8   6       13.02        5.11     14.34 o 
  -1  -8   6       28.61       47.16     17.60 o 
   0  -8   6       27.31       10.53     13.38 o 
   1  -8   6        1.90        7.03     11.95 o 
   2  -8   6      137.50      136.85     16.58 o 
   3  -8   6       17.24       40.96     22.06 o 
   4  -8   6        0.20        0.10     18.75 o 
   5  -8   6        0.06       -2.66     18.70 o 
   6  -8   6       10.65        1.91     18.35 o 
  -5  -7   6        0.20       -4.91     15.29 o 
  -4  -7   6       61.60       38.09     30.84 o 
  -3  -7   6        3.28      -12.84     15.24 o 
  -2  -7   6       58.66       63.79     18.20 o 
  -1  -7   6      133.21      130.12     11.30 o 
   0  -7   6      197.03      174.80     12.40 o 
   1  -7   6      197.68      189.08     13.89 o 
   2  -7   6        6.63        6.23      8.73 o 
   3  -7   6       71.52       52.06     29.34 o 
   4  -7   6        5.55        5.87     21.76 o 
   5  -7   6       12.00        4.66     11.69 o 
   6  -7   6        0.05        5.01     16.60 o 
   7  -7   6       29.95       10.88     20.31 o 
  -6  -6   6        6.23       -6.87     17.20 o 
  -5  -6   6        6.74        3.98      8.15 o 
  -4  -6   6      111.18      117.73     17.79 o 
  -3  -6   6      101.74      103.17     15.00 o 
  -2  -6   6        0.87       17.75     10.13 o 
  -1  -6   6      191.67      180.43     12.33 o 
   0  -6   6      116.79      124.57     11.12 o 
   1  -6   6        4.33        1.96      8.29 o 
   2  -6   6       42.19       27.27      9.18 o 
   3  -6   6       13.06       31.69     18.20 o 
   4  -6   6       10.97       43.52     17.80 o 
   5  -6   6        8.52       15.02     12.09 o 
   6  -6   6        6.35      -10.96     10.96 o 
   7  -6   6       42.50       74.41     25.42 o 
  -7  -5   6       16.86       -0.05     17.00 o 
  -6  -5   6        1.00        0.81      8.60 o 
  -5  -5   6        3.21       -4.11     10.38 o 
  -4  -5   6        6.94       23.77      7.75 o 
  -3  -5   6      101.92      122.69     14.65 o 
  -2  -5   6        2.65        4.56      8.67 o 
  -1  -5   6      422.88      371.48     14.50 o 
   0  -5   6        0.91        1.71      7.33 o 
   1  -5   6      463.80      482.86     23.92 o 
   2  -5   6       32.88       30.25      7.76 o 
   3  -5   6       24.37       23.12     16.65 o 
   4  -5   6       21.82       27.03     14.79 o 
   5  -5   6        9.55        2.77     14.07 o 
   6  -5   6        7.36        9.88     11.63 o 
   7  -5   6        0.00       12.03     19.30 o 
  -7  -4   6       19.04       10.03     17.75 o 
  -6  -4   6        1.51        2.59      8.33 o 
  -5  -4   6       31.00       26.62     12.11 o 
  -4  -4   6       10.08       11.74      8.55 o 
  -3  -4   6      652.99      763.29     25.45 o 
  -2  -4   6      455.58      380.72     19.15 o 
  -1  -4   6       23.84       18.35     10.83 o 
   0  -4   6       17.29        5.66      7.94 o 
   1  -4   6       99.82       82.80      8.85 o 
   2  -4   6     1379.73     1379.15     36.97 o 
   3  -4   6      114.12      138.40     15.25 o 
   4  -4   6       79.44      104.07     14.95 o 
   5  -4   6        0.02       -7.01     11.33 o 
   6  -4   6       58.84       41.15     15.88 o 
   7  -4   6        1.57      -14.64     14.64 o 
  -8  -3   6       63.95      105.96     30.29 o 
  -7  -3   6        3.15        5.32      8.15 o 
  -6  -3   6        4.35       -2.20      9.38 o 
  -5  -3   6       96.97      101.29      9.47 o 
  -4  -3   6      104.47       93.07     10.38 o 
  -3  -3   6      144.02      140.54     12.74 o 
  -2  -3   6      819.75      830.53     27.15 o 
  -1  -3   6      141.23      152.61      9.53 o 
   0  -3   6     1561.07     1635.85     36.42 o 
   1  -3   6      349.85      363.95     12.65 o 
   2  -3   6       32.91       29.30      7.89 o 
   3  -3   6       38.72       15.85     12.44 o 
   4  -3   6       85.29       68.01     16.65 o 
   5  -3   6      187.39      169.51     11.67 o 
   6  -3   6       15.40        6.43     11.94 o 
   7  -3   6        2.15      -13.79     13.79 o 
  -8  -2   6       90.08       72.97     25.38 o 
  -7  -2   6        0.59       -3.86      6.46 o 
  -6  -2   6      167.54      162.71     15.48 o 
  -5  -2   6      308.97      303.10     13.26 o 
  -4  -2   6      309.68      324.74     12.82 o 
  -3  -2   6      691.89      633.73     24.71 o 
  -2  -2   6      439.38      465.42     18.05 o 
  -1  -2   6     1436.32     1490.88     33.90 o 
   0  -2   6      632.65      613.05     15.40 o 
   1  -2   6       45.67       63.05     15.12 o 
   2  -2   6        0.50       13.93     13.21 o 
   3  -2   6     1482.09     1477.13     53.39 o 
   4  -2   6        1.09       -1.91     16.80 o 
   5  -2   6       95.05      100.30     11.08 o 
   6  -2   6       51.01       17.53     15.20 o 
   7  -2   6       50.31       85.35     22.97 o 
  -8  -1   6        2.66        3.78      7.30 o 
  -7  -1   6       22.89        2.48      9.33 o 
  -6  -1   6      176.01      177.76     24.06 o 
  -5  -1   6       87.16       82.07      9.13 o 
  -4  -1   6       24.10       24.80      6.81 o 
  -3  -1   6      101.67      114.23     11.54 o 
  -2  -1   6     2125.29     2155.39     56.00 o 
  -1  -1   6      221.41      235.49      9.73 o 
   0  -1   6        6.99       13.20      6.50 o 
   1  -1   6      293.43      332.58     11.62 o 
   2  -1   6      115.20       90.25     14.40 o 
   3  -1   6        2.23      -11.23     11.23 o 
   4  -1   6        3.49        2.51     11.48 o 
   5  -1   6        6.24       10.91     12.01 o 
   6  -1   6       47.73       50.20     16.33 o 
   7  -1   6       49.82       23.92     25.22 o 
  -9   0   6       15.01        4.06     16.40 o 
  -8   0   6        9.80        4.95      7.61 o 
  -7   0   6       72.06       74.25     14.93 o 
  -6   0   6        0.96       -3.62      6.25 o 
  -5   0   6      159.48      133.88     10.98 o 
  -4   0   6     3498.84     3433.93     50.82 o 
  -3   0   6      193.50      188.09     13.50 o 
  -2   0   6      102.83       90.11     12.24 o 
  -1   0   6      294.34      296.64     14.52 o 
   0   0   6     1398.48     1322.57     34.02 o 
   1   0   6      258.44      272.79     10.76 o 
   2   0   6      181.57      156.10      9.98 o 
   3   0   6       54.86       56.22     12.99 o 
   4   0   6      479.74      513.34     24.11 o 
   5   0   6        7.17       11.60     11.08 o 
   6   0   6      273.76      270.80     23.22 o 
   7   0   6        0.00      -13.99     13.99 o 
  -9   1   6       11.49        0.20     12.23 o 
  -8   1   6       79.02       73.80     22.27 o 
  -7   1   6        5.38        1.77      7.90 o 
  -6   1   6       18.07       15.51      8.32 o 
  -5   1   6      425.72      396.39     13.31 o 
  -4   1   6     4750.08     4748.13     59.18 o 
  -3   1   6      372.85      387.61     17.39 o 
  -2   1   6        5.39       22.31     13.69 o 
  -1   1   6     2339.50     2257.41     49.65 o 
   0   1   6       31.24       38.96      7.29 o 
   1   1   6        7.63       11.94      7.20 o 
   2   1   6        9.03       14.50      7.41 o 
   3   1   6      196.80      188.24     16.76 o 
   4   1   6       39.59       20.64     12.34 o 
   5   1   6       28.85       15.13     20.73 o 
   6   1   6       27.78       -3.06     11.88 o 
   7   1   6        0.00      -12.58     16.65 o 
  -9   2   6       12.43       30.18     18.40 o 
  -8   2   6       42.99       36.30     14.24 o 
  -7   2   6        0.00       -4.26      7.07 o 
  -6   2   6      129.19      102.53      9.34 o 
  -5   2   6       12.37        3.36      9.83 o 
  -4   2   6      990.51      968.77     30.00 o 
  -3   2   6      476.92      486.55     19.06 o 
  -2   2   6      131.43      125.60     13.95 o 
  -1   2   6      417.89      432.71     29.54 o 
   0   2   6     1903.28     1852.78     39.44 o 
   1   2   6       70.15       68.63      9.86 o 
   2   2   6      499.88      488.61     28.35 o 
   3   2   6     1022.01     1040.23     30.77 o 
   4   2   6      340.93      347.15     15.26 o 
   5   2   6        0.02        9.28     10.01 o 
   6   2   6       25.66       45.33     26.78 o 
  -9   3   6       12.40       -3.01     11.28 o 
  -8   3   6       12.29        7.78      9.43 o 
  -7   3   6      143.58      104.93     16.43 o 
  -6   3   6        1.27       -1.21      7.52 o 
  -5   3   6        7.57       11.26      7.87 o 
  -4   3   6      437.21      423.75     31.13 o 
  -3   3   6        0.94       -6.57      8.62 o 
  -2   3   6      923.00      905.07     26.66 o 
  -1   3   6     1282.68     1317.40     33.22 o 
   0   3   6      155.15      140.70      9.86 o 
   1   3   6      189.46      159.95     18.69 o 
   2   3   6      250.80      246.92     21.91 o 
   3   3   6       91.49       87.57     13.69 o 
   4   3   6       86.16       83.79     17.08 o 
   5   3   6       51.26       31.12     18.95 o 
   6   3   6       37.27       63.13     22.82 o 
  -9   4   6        3.89       10.28     16.29 o 
  -8   4   6       69.40       39.24     14.56 o 
  -7   4   6       94.38       94.55     14.14 o 
  -6   4   6      253.28      251.18     13.75 o 
  -5   4   6        8.71       16.75     16.75 o 
  -4   4   6        0.96       10.84      5.78 o 
  -3   4   6      437.05      448.05     20.00 o 
  -2   4   6      211.10      228.40     10.66 o 
  -1   4   6        4.76       -9.38      9.38 o 
   0   4   6      184.24      176.26     15.93 o 
   1   4   6       58.35       54.25     13.49 o 
   2   4   6        1.41        3.55     17.32 o 
   3   4   6       12.14       14.89     18.00 o 
   4   4   6       27.79       29.92     24.97 o 
   5   4   6        0.60      -13.59     13.59 o 
  -9   5   6        0.72      -11.33     11.33 o 
  -8   5   6       43.62       34.25     11.65 o 
  -7   5   6        8.40        2.08      8.41 o 
  -6   5   6       57.72       63.10     21.69 o 
  -5   5   6      172.70      185.05     13.47 o 
  -4   5   6      292.06      294.96     23.37 o 
  -3   5   6       22.55       13.54     15.79 o 
  -2   5   6      209.42      199.86     12.49 o 
  -1   5   6      569.36      588.23     17.40 o 
   0   5   6      674.19      708.78     18.27 o 
   1   5   6      210.73      195.69     12.97 o 
   2   5   6       84.19       83.77     12.76 o 
   3   5   6       33.61       44.63     17.70 o 
   4   5   6       12.25        9.02     11.70 o 
   5   5   6        6.60       11.83     16.50 o 
  -8   6   6        6.42       12.23     18.55 o 
  -7   6   6        8.95        0.35      9.23 o 
  -6   6   6        1.86        5.53      9.82 o 
  -5   6   6       24.41       32.32     11.75 o 
  -4   6   6       21.85       30.29      7.77 o 
  -3   6   6      220.18      204.14     17.81 o 
  -2   6   6        0.00        3.41     10.20 o 
  -1   6   6       25.72       33.57      9.82 o 
   0   6   6       93.11       90.41     11.94 o 
   1   6   6        4.69        4.51     13.66 o 
   2   6   6        8.58        7.00     23.57 o 
   3   6   6       95.33       95.54     29.24 o 
   4   6   6        2.45      -11.68     20.01 o 
  -8   7   6        9.04        8.62     16.35 o 
  -7   7   6       32.31       58.92     22.61 o 
  -6   7   6       27.55       21.04     12.31 o 
  -5   7   6       52.91       45.58     14.86 o 
  -4   7   6        0.27       -0.57      9.52 o 
  -3   7   6       18.09       -2.46     22.16 o 
  -2   7   6        2.73        3.68     10.88 o 
  -1   7   6       59.22       41.67     16.43 o 
   0   7   6        6.13       17.24     16.55 o 
   1   7   6       13.51        6.42     17.50 o 
   2   7   6       77.85       59.45     18.75 o 
   3   7   6        0.03       22.31     18.15 o 
  -7   8   6       32.57       33.50     27.68 o 
  -6   8   6        7.38        5.87     17.75 o 
  -5   8   6        0.40      -10.92     10.92 o 
  -4   8   6        3.69        1.36     16.57 o 
  -3   8   6        0.01      -13.64     17.05 o 
  -2   8   6      116.34      138.15     36.87 o 
  -1   8   6        0.01       -5.49     11.88 o 
   0   8   6       25.55       37.45     17.81 o 
   1   8   6        2.02       -0.58     12.17 o 
   2   8   6        9.77       12.70     14.67 o 
  -6   9   6       17.15       50.69     17.95 o 
  -5   9   6       22.24       35.85     21.51 o 
  -4   9   6        4.15       -6.97     17.85 o 
  -3   9   6        0.55       -4.01     19.75 o 
  -2   9   6        7.73       -4.32     12.84 o 
  -1   9   6       43.18       52.43     56.29 o 
   0   9   6        7.09        0.55     16.30 o 
  -3  10   6        6.21        6.07     22.36 o 
  -1 -10   7       58.47       46.11     40.74 o 
   0 -10   7        0.17       -3.63     18.33 o 
   1 -10   7        8.78       -2.84     11.95 o 
   2 -10   7        0.44        0.04     10.96 o 
   3 -10   7        3.83       -9.34     18.33 o 
  -3  -9   7        1.16       10.85     11.77 o 
  -2  -9   7       37.28        5.31     17.32 o 
  -1  -9   7        0.30       -5.15     10.32 o 
   0  -9   7       10.96       34.99     15.71 o 
   1  -9   7       21.45        5.65     12.48 o 
   2  -9   7        0.21        7.57     18.25 o 
   3  -9   7        9.59       -5.49     13.49 o 
   4  -9   7       24.28       -8.07     25.57 o 
   5  -9   7        0.00       -2.56     20.21 o 
  -4  -8   7       48.83       95.93     20.16 o 
  -3  -8   7        5.22       16.59      9.41 o 
  -2  -8   7        6.55       10.83     16.19 o 
  -1  -8   7       68.62       53.05     23.22 o 
   0  -8   7      262.09      223.81     46.12 o 
   1  -8   7        0.42       -4.86     12.25 o 
   2  -8   7       13.79       -3.12      9.99 o 
   3  -8   7        5.58       -3.66     18.55 o 
   4  -8   7       14.44       16.70     21.16 o 
   5  -8   7        4.97       -0.20     17.60 o 
   6  -8   7       26.68       46.13     25.77 o 
  -5  -7   7       11.03        9.73     17.15 o 
  -4  -7   7       67.48      122.90     38.31 o 
  -3  -7   7      110.27      119.42     25.83 o 
  -2  -7   7        9.42        3.56     15.14 o 
  -1  -7   7       66.33       37.59     16.34 o 
   0  -7   7        6.71        3.34      8.21 o 
   1  -7   7        7.13       -4.25      7.59 o 
   2  -7   7       28.90       29.56     11.69 o 
   3  -7   7       80.41       41.53     24.42 o 
   4  -7   7       12.02       27.58     24.27 o 
   5  -7   7        7.03       13.28     17.27 o 
   6  -7   7        3.88      -10.83     14.54 o 
  -6  -6   7       26.87       17.20     20.46 o 
  -5  -6   7        2.35       -2.99      7.29 o 
  -4  -6   7       79.50       89.38     15.06 o 
  -3  -6   7       12.37       17.35     14.94 o 
  -2  -6   7       65.11       79.14     12.09 o 
  -1  -6   7       23.54       15.36      8.15 o 
   0  -6   7      726.77      736.59     20.59 o 
   1  -6   7      457.28      463.19     16.63 o 
   2  -6   7      180.84      196.16     13.42 o 
   3  -6   7      675.26      709.38     27.14 o 
   4  -6   7       57.39       69.00     28.18 o 
   5  -6   7        4.61       12.70     11.65 o 
   6  -6   7       13.52       -1.10     18.15 o 
   7  -6   7       32.39       53.65     21.51 o 
  -7  -5   7       60.94       59.93     24.32 o 
  -6  -5   7        0.10        9.76      9.23 o 
  -5  -5   7        5.73       16.14     10.58 o 
  -4  -5   7       78.19       77.56     15.37 o 
  -3  -5   7       12.03       30.23     10.93 o 
  -2  -5   7       17.88       10.98     11.48 o 
  -1  -5   7      402.74      388.71     15.90 o 
   0  -5   7       59.23       69.61     10.33 o 
   1  -5   7      196.76      194.54     39.07 o 
   2  -5   7       65.36       69.25     10.80 o 
   3  -5   7      566.48      548.77     25.23 o 
   4  -5   7      130.51      149.38     25.13 o 
   5  -5   7       31.19       13.55     17.50 o 
   6  -5   7        4.57        3.74     10.70 o 
   7  -5   7        0.05        4.51     18.35 o 
  -7  -4   7       59.43       23.57     24.37 o 
  -6  -4   7        0.07        1.97      7.21 o 
  -5  -4   7       51.52       73.52     13.78 o 
  -4  -4   7      131.73      153.07     18.71 o 
  -3  -4   7      355.79      346.30     19.48 o 
  -2  -4   7      261.67      229.17     17.42 o 
  -1  -4   7      211.67      214.55     11.62 o 
   0  -4   7       28.81       24.86      7.39 o 
   1  -4   7      363.29      330.09     25.27 o 
   2  -4   7      147.33      153.29     14.20 o 
   3  -4   7        5.86        6.67     13.24 o 
   4  -4   7      107.63      144.11     16.80 o 
   5  -4   7       27.06        9.97     13.30 o 
   6  -4   7       41.18       30.18     14.29 o 
   7  -4   7        0.29       -3.06     18.35 o 
  -8  -3   7       28.99       27.93     22.81 o 
  -7  -3   7       26.59        3.54     12.41 o 
  -6  -3   7       10.90       17.06     10.42 o 
  -5  -3   7       91.18       99.36     10.22 o 
  -4  -3   7      712.78      798.38     21.70 o 
  -3  -3   7       10.05       12.18      8.62 o 
  -2  -3   7      581.81      565.03     23.54 o 
  -1  -3   7        9.92        7.72      6.97 o 
   0  -3   7      358.80      360.44     12.49 o 
   1  -3   7       22.97       25.38      7.18 o 
   2  -3   7      556.31      545.57     14.98 o 
   3  -3   7       26.08       25.47     15.09 o 
   4  -3   7      203.12      206.23     19.62 o 
   5  -3   7       71.06       69.69     18.44 o 
   6  -3   7       12.25       15.40     11.05 o 
   7  -3   7        0.45       21.51     17.70 o 
  -8  -2   7       32.07       14.89     21.56 o 
  -7  -2   7        3.54        6.51      7.80 o 
  -6  -2   7       13.10       11.20     10.66 o 
  -5  -2   7       85.37       86.24      8.70 o 
  -4  -2   7      516.99      510.68     18.45 o 
  -3  -2   7       29.59       10.78      9.03 o 
  -2  -2   7        2.54        6.92     12.99 o 
  -1  -2   7      619.79      626.68     15.64 o 
   0  -2   7       52.05       34.96     16.12 o 
   1  -2   7      362.17      358.14     12.79 o 
   2  -2   7       86.70       86.90      9.50 o 
   3  -2   7      165.13      198.44     18.01 o 
   4  -2   7       86.88       92.14     15.35 o 
   5  -2   7      137.93      129.33     24.83 o 
   6  -2   7       30.42       17.66     16.43 o 
   7  -2   7       25.15       37.61     23.07 o 
  -8  -1   7        5.00       -7.22     12.28 o 
  -7  -1   7       11.00       13.19      8.19 o 
  -6  -1   7       14.78       13.13      7.33 o 
  -5  -1   7      129.66      141.98     10.21 o 
  -4  -1   7      432.62      416.71     14.09 o 
  -3  -1   7        6.74        5.31      9.23 o 
  -2  -1   7      488.66      495.74     19.16 o 
  -1  -1   7      144.98      152.48     11.67 o 
   0  -1   7       90.97       99.97      8.66 o 
   1  -1   7        2.51       -2.66      7.73 o 
   2  -1   7      605.38      562.84     15.36 o 
   3  -1   7      132.13      108.56     17.76 o 
   4  -1   7      338.88      308.62     20.13 o 
   5  -1   7        3.09        6.08     10.27 o 
   6  -1   7        1.11       15.37     11.78 o 
   7  -1   7        9.42       10.93     20.26 o 
  -9   0   7       11.47        0.80     15.59 o 
  -8   0   7        0.15       -0.53      7.04 o 
  -7   0   7      139.22      186.48     34.89 o 
  -6   0   7        1.42       -0.13      6.11 o 
  -5   0   7       73.48       70.80     17.75 o 
  -4   0   7        0.12        4.71      9.15 o 
  -3   0   7       90.89       75.90     10.79 o 
  -2   0   7       50.83       62.19      9.73 o 
  -1   0   7      390.31      392.02     25.13 o 
   0   0   7     2464.91     2403.37     42.54 o 
   1   0   7        1.10       11.84      9.25 o 
   2   0   7       98.89      103.63      9.87 o 
   3   0   7      108.69      156.56     18.66 o 
   4   0   7      131.65      189.47     20.02 o 
   5   0   7        9.24       -2.81     12.03 o 
   6   0   7       11.51        5.10      9.89 o 
   7   0   7        0.26        0.95     18.95 o 
  -9   1   7        2.04       14.84     13.49 o 
  -8   1   7       49.69      106.17     32.49 o 
  -7   1   7        0.66        0.67      7.30 o 
  -6   1   7       58.42       57.66      8.09 o 
  -5   1   7      290.91      303.26     13.03 o 
  -4   1   7       37.01       41.18      7.68 o 
  -3   1   7        4.82        2.11     10.18 o 
  -2   1   7       16.07       11.08     11.78 o 
  -1   1   7     1794.49     1809.11     51.28 o 
   0   1   7      386.99      396.95     12.93 o 
   1   1   7      381.21      403.46     20.65 o 
   2   1   7       43.01       56.37      9.12 o 
   3   1   7      185.40      184.35     17.21 o 
   4   1   7        0.03       -8.22      8.65 o 
   5   1   7      200.23      169.74     18.46 o 
   6   1   7        1.38       -0.85     16.90 o 
  -9   2   7        0.01       -5.36     12.13 o 
  -8   2   7        0.53       -2.95      5.86 o 
  -7   2   7        3.03        1.66     11.93 o 
  -6   2   7      126.00      116.96     10.46 o 
  -5   2   7       43.91       31.05     21.86 o 
  -4   2   7      183.99      170.49     10.17 o 
  -3   2   7        2.18       10.98      8.62 o 
  -2   2   7       16.16       22.66      9.18 o 
  -1   2   7       41.21       36.74      7.65 o 
   0   2   7     1289.27     1348.93     35.43 o 
   1   2   7      107.33      110.68     10.88 o 
   2   2   7      126.67      135.22     10.62 o 
   3   2   7        2.98      -11.23     11.23 o 
   4   2   7       79.39       85.92     17.75 o 
   5   2   7       22.20       30.89     13.24 o 
   6   2   7       11.89       38.21     20.56 o 
  -9   3   7        6.39       -2.56     15.19 o 
  -8   3   7       11.52        4.16      7.80 o 
  -7   3   7       85.74       68.78     15.70 o 
  -6   3   7       37.08       17.37      8.47 o 
  -5   3   7        3.50       -5.71      6.77 o 
  -4   3   7      185.51      154.67     29.58 o 
  -3   3   7      233.97      246.27     16.31 o 
  -2   3   7        4.90        0.27      6.43 o 
  -1   3   7       35.35       27.03      7.72 o 
   0   3   7      827.30      800.22     36.25 o 
   1   3   7      206.13      194.63     42.51 o 
   2   3   7       26.12       16.72      8.17 o 
   3   3   7      130.96      128.12     16.35 o 
   4   3   7      117.42      106.43     49.05 o 
   5   3   7       39.93       51.19     14.98 o 
   6   3   7        0.12       13.94     19.30 o 
  -9   4   7       18.85       28.88     18.55 o 
  -8   4   7        0.50       -6.39      6.39 o 
  -7   4   7       27.81        4.25     14.24 o 
  -6   4   7       14.63       12.88      9.71 o 
  -5   4   7        6.05        1.90      7.18 o 
  -4   4   7       19.00       30.31      7.38 o 
  -3   4   7      604.08      637.94     23.93 o 
  -2   4   7       66.80       85.60     13.77 o 
  -1   4   7      142.66      136.45     11.10 o 
   0   4   7       27.94       27.22     10.17 o 
   1   4   7      333.27      334.82     14.56 o 
   2   4   7      617.95      592.17     18.15 o 
   3   4   7       24.47       28.28     21.41 o 
   4   4   7       10.47       -3.03     10.77 o 
   5   4   7        6.72        8.72     15.64 o 
  -8   5   7        2.14      -15.09     15.09 o 
  -7   5   7        0.02        1.48      8.60 o 
  -6   5   7       59.39       58.59     14.80 o 
  -5   5   7      359.58      366.82     33.26 o 
  -4   5   7      114.35      112.18     10.12 o 
  -3   5   7       55.17       44.13     14.24 o 
  -2   5   7       27.47       41.46     10.07 o 
  -1   5   7       75.33       71.40      9.78 o 
   0   5   7      126.53      119.08     11.74 o 
   1   5   7       57.80       55.49     12.24 o 
   2   5   7        9.67       19.00     14.82 o 
   3   5   7       24.81       36.75     24.72 o 
   4   5   7       53.59       16.20     23.72 o 
  -8   6   7        3.12        2.96     15.79 o 
  -7   6   7       17.25       13.00     11.30 o 
  -6   6   7       10.88       -3.65      9.07 o 
  -5   6   7        0.16       -3.85     10.99 o 
  -4   6   7       20.99       23.47     13.37 o 
  -3   6   7       59.23       76.98     17.15 o 
  -2   6   7      236.88      266.25     19.35 o 
  -1   6   7      112.54      101.82     11.62 o 
   0   6   7       35.55       38.82     18.05 o 
   1   6   7        2.00        8.56     13.41 o 
   2   6   7       34.26       20.84     16.24 o 
   3   6   7       42.33       36.76     16.63 o 
   4   6   7        6.70        7.02     21.16 o 
  -8   7   7        2.52        9.43     13.84 o 
  -7   7   7       17.77       34.45     21.16 o 
  -6   7   7       19.40       -1.86     12.62 o 
  -5   7   7        2.90       14.46     11.76 o 
  -4   7   7      155.07      144.30     21.40 o 
  -3   7   7      167.91      113.68     29.35 o 
  -2   7   7       24.42       12.12     10.74 o 
  -1   7   7       77.60       62.62     17.06 o 
   0   7   7       89.00       87.32     20.45 o 
   1   7   7       43.88       17.40     15.61 o 
   2   7   7        6.59        7.75     13.54 o 
   3   7   7       13.08        4.77     13.35 o 
  -7   8   7        1.99       10.18     19.15 o 
  -6   8   7        6.00       -3.71     14.69 o 
  -5   8   7        0.52       -0.35     10.04 o 
  -4   8   7        2.36        4.76      9.79 o 
  -3   8   7       20.57       68.74     19.45 o 
  -2   8   7        9.76       -8.17     23.09 o 
  -1   8   7        0.04       14.35     21.53 o 
   0   8   7       30.10       31.08     15.30 o 
   1   8   7       20.39       27.33     31.94 o 
  -5   9   7        4.19        0.20     15.34 o 
  -4   9   7        0.01       -6.02     17.00 o 
  -3   9   7       14.16       10.48     20.66 o 
  -2   9   7        0.97       -8.02     11.84 o 
  -1   9   7       37.37        8.98     19.45 o 
   0   9   7       24.39       14.63     17.94 o 
   0 -10   8        1.79        8.73     12.02 o 
   1 -10   8        1.37       11.19     15.19 o 
   2 -10   8        6.30       -0.38     11.93 o 
  -3  -9   8        0.38        1.43     13.04 o 
  -2  -9   8        2.29       -4.87     10.49 o 
  -1  -9   8        1.76       19.26     10.89 o 
   0  -9   8       14.79        0.66     11.58 o 
   1  -9   8        0.01        9.53     11.73 o 
   2  -9   8       24.75       37.71     24.44 o 
   3  -9   8        2.01        9.41     12.13 o 
   4  -9   8       20.21       72.80     25.12 o 
  -4  -8   8       18.97       28.63     19.66 o 
  -3  -8   8        1.10      -10.88     10.88 o 
  -2  -8   8       76.89       58.02     25.28 o 
  -1  -8   8       77.44       68.05     16.45 o 
   0  -8   8       69.49       93.71     22.12 o 
   1  -8   8       18.33       17.58     12.94 o 
   2  -8   8        0.59       -3.52     14.59 o 
   3  -8   8        8.09      -16.45     16.85 o 
   4  -8   8       15.60       36.50     23.26 o 
   5  -8   8        2.45        5.87     17.50 o 
  -5  -7   8        1.08       -2.36     13.59 o 
  -4  -7   8        3.41       -5.71     10.48 o 
  -3  -7   8       13.97        4.76     14.04 o 
  -2  -7   8       48.48       58.52     22.62 o 
  -1  -7   8       36.03       18.39     14.37 o 
   0  -7   8        1.42        8.71     13.06 o 
   1  -7   8       99.92       74.41     33.18 o 
   2  -7   8       44.37       37.76     15.95 o 
   3  -7   8       23.84       28.58     21.06 o 
   4  -7   8        5.99        8.52     17.75 o 
   5  -7   8       20.63        8.32     22.01 o 
   6  -7   8        6.52       10.78     19.40 o 
  -6  -6   8        0.33      -12.79     12.79 o 
  -5  -6   8       30.55       25.89     13.48 o 
  -4  -6   8       31.92        6.28     19.15 o 
  -3  -6   8       13.23       21.16     17.40 o 
  -2  -6   8        0.08        4.81     10.83 o 
  -1  -6   8       11.22       13.54      9.22 o 
   0  -6   8      243.93      220.39     13.80 o 
   1  -6   8        1.15        6.14      9.13 o 
   2  -6   8       33.71       45.16     11.63 o 
   3  -6   8       21.06       -1.35     20.36 o 
   4  -6   8       82.21       45.59     30.39 o 
   5  -6   8       55.51       48.75     17.29 o 
   6  -6   8       21.83        6.67     22.46 o 
  -7  -5   8       12.97        6.72     16.45 o 
  -6  -5   8        1.92        1.60     13.19 o 
  -5  -5   8        0.07        0.95      8.27 o 
  -4  -5   8       19.36       18.49     11.18 o 
  -3  -5   8       72.56       68.46     16.05 o 
  -2  -5   8       16.41       39.46     11.63 o 
  -1  -5   8        0.04        7.50      9.51 o 
   0  -5   8       25.60       27.77     10.68 o 
   1  -5   8      105.97      103.99     10.92 o 
   2  -5   8       56.17       59.07     10.37 o 
   3  -5   8        3.32        8.57     13.39 o 
   4  -5   8       24.69       29.33     23.07 o 
   5  -5   8       31.28       17.48     16.03 o 
   6  -5   8        3.54       12.33     18.65 o 
  -7  -4   8        3.54       -4.51     12.94 o 
  -6  -4   8       32.43       42.73     12.78 o 
  -5  -4   8        3.59       -2.18      8.62 o 
  -4  -4   8      117.91      133.85     20.16 o 
  -3  -4   8      239.81      215.41     17.77 o 
  -2  -4   8       79.02      106.83     14.34 o 
  -1  -4   8      102.86      122.86     16.20 o 
   0  -4   8       80.58       80.83      9.61 o 
   1  -4   8      863.18      961.01     43.32 o 
   2  -4   8      477.38      511.16     16.93 o 
   3  -4   8        8.92        1.55     11.78 o 
   4  -4   8       13.82       15.64     21.01 o 
   5  -4   8       16.58       -3.43     14.59 o 
   6  -4   8       32.76       13.29     23.27 o 
   7  -4   8        0.85       -9.78     15.09 o 
  -8  -3   8       14.63       13.69     15.59 o 
  -7  -3   8       12.61        2.90      8.83 o 
  -6  -3   8       32.11       28.17     12.42 o 
  -5  -3   8      173.98      198.07     13.50 o 
  -4  -3   8        0.65        1.32      6.65 o 
  -3  -3   8        4.13       20.96      9.53 o 
  -2  -3   8        0.45        0.00      8.67 o 
  -1  -3   8      292.69      326.37     13.13 o 
   0  -3   8      143.46      151.50     12.57 o 
   1  -3   8      191.13      168.96     10.82 o 
   2  -3   8      259.19      265.77     12.69 o 
   3  -3   8      111.30      100.47     15.40 o 
   4  -3   8       38.88       19.76     11.88 o 
   5  -3   8        6.02       -7.58     11.23 o 
   6  -3   8       37.57       33.06     16.10 o 
   7  -3   8        2.39       22.61     21.61 o 
  -8  -2   8       55.74       -1.20     19.76 o 
  -7  -2   8       19.39       11.35      9.16 o 
  -6  -2   8       18.17       11.38     10.84 o 
  -5  -2   8        1.04       -0.06      6.06 o 
  -4  -2   8       28.22       28.60      7.25 o 
  -3  -2   8       10.50        2.46      7.97 o 
  -2  -2   8      666.38      731.81     23.60 o 
  -1  -2   8      664.74      692.45     16.66 o 
   0  -2   8      137.01      148.71     12.92 o 
   1  -2   8        1.53       -7.48      7.48 o 
   2  -2   8      281.53      270.48     12.39 o 
   3  -2   8      732.64      735.34     26.91 o 
   4  -2   8       30.57       48.14     13.84 o 
   5  -2   8       19.73        3.58     11.62 o 
   6  -2   8        2.01       12.52      9.48 o 
   7  -2   8       66.19       83.90     27.48 o 
  -8  -1   8       15.78        6.12     15.89 o 
  -7  -1   8       66.99       77.33     18.78 o 
  -6  -1   8       45.48       32.51     13.64 o 
  -5  -1   8        0.02        6.45      6.35 o 
  -4  -1   8      254.68      267.20     12.25 o 
  -3  -1   8      386.16      373.21     18.34 o 
  -2  -1   8      382.11      409.38     19.09 o 
  -1  -1   8       11.46        6.52      6.84 o 
   0  -1   8      360.67      361.33     12.75 o 
   1  -1   8      678.93      711.56     31.92 o 
   2  -1   8      143.40      132.03     11.29 o 
   3  -1   8       33.21        5.32     13.09 o 
   4  -1   8       32.75       42.02     19.76 o 
   5  -1   8      155.53      185.94     20.41 o 
   6  -1   8        9.46       21.81     20.61 o 
  -9   0   8        0.57        8.77     12.63 o 
  -8   0   8       10.17        7.27      7.24 o 
  -7   0   8      153.88      158.06     18.64 o 
  -6   0   8      282.97      251.10     21.96 o 
  -5   0   8       12.83        1.35      9.27 o 
  -4   0   8      107.26      106.84     16.55 o 
  -3   0   8     1000.16     1033.65     42.44 o 
  -2   0   8      130.27      137.68     12.94 o 
  -1   0   8      185.50      198.82     10.98 o 
   0   0   8      562.99      554.41     15.27 o 
   1   0   8      104.53       89.78     10.46 o 
   2   0   8      140.13      135.57     11.09 o 
   3   0   8       23.26       23.02     12.08 o 
   4   0   8      828.44      903.96     47.48 o 
   5   0   8        8.33        6.79     11.57 o 
   6   0   8        1.81        3.81     16.09 o 
  -9   1   8        9.45       12.13     15.84 o 
  -8   1   8       19.89       -0.07      8.27 o 
  -7   1   8       16.20        5.67      9.53 o 
  -6   1   8     1036.33     1051.26     31.95 o 
  -5   1   8       12.63        6.09      6.40 o 
  -4   1   8      415.00      437.34     13.63 o 
  -3   1   8       95.97      101.53     12.79 o 
  -2   1   8       32.05       40.47     11.53 o 
  -1   1   8      806.67      898.99     28.59 o 
   0   1   8       26.90       14.12      7.20 o 
   1   1   8       78.28       65.12     10.08 o 
   2   1   8       10.55       -4.71      9.22 o 
   3   1   8      933.44      969.80     30.90 o 
   4   1   8        0.19        0.15      8.74 o 
   5   1   8       34.96       15.21     12.99 o 
   6   1   8        1.92       15.59     21.81 o 
  -9   2   8        5.86       16.80     16.04 o 
  -8   2   8        1.14        1.47      9.80 o 
  -7   2   8        0.14       -3.11      7.44 o 
  -6   2   8      711.76      673.36     53.95 o 
  -5   2   8        8.47        2.04      7.30 o 
  -4   2   8        0.32       -5.79      6.65 o 
  -3   2   8       16.76        0.45      9.38 o 
  -2   2   8      890.71      873.50     27.50 o 
  -1   2   8      198.31      193.57     11.11 o 
   0   2   8        1.74       -3.60      9.83 o 
   1   2   8      366.99      314.44     26.22 o 
   2   2   8       21.35       19.94     10.62 o 
   3   2   8       40.95       72.61     15.39 o 
   4   2   8       26.12       11.91     12.38 o 
   5   2   8       46.63       45.02     13.55 o 
   6   2   8       17.27       11.78     22.16 o 
  -9   3   8        2.61       21.61     15.29 o 
  -8   3   8        1.46       -1.04      8.44 o 
  -7   3   8      100.66       92.57     14.55 o 
  -6   3   8        4.31       -0.07      7.22 o 
  -5   3   8      179.05      175.50     11.76 o 
  -4   3   8      302.45      294.10     13.31 o 
  -3   3   8      944.20      974.61     30.42 o 
  -2   3   8        0.45       -7.65      7.67 o 
  -1   3   8        1.96        1.02      8.14 o 
   0   3   8      905.09      935.95     25.46 o 
   1   3   8      326.69      324.52     36.38 o 
   2   3   8       62.25       90.95     28.59 o 
   3   3   8        3.03        9.33     18.60 o 
   4   3   8      104.00      108.32     19.28 o 
   5   3   8        0.66      -16.19     16.19 o 
  -9   4   8        1.51       -3.31     12.73 o 
  -8   4   8       18.88       23.42     17.40 o 
  -7   4   8        0.04       -4.54      7.87 o 
  -6   4   8      123.09      114.42     16.11 o 
  -5   4   8        0.28       11.48      7.84 o 
  -4   4   8      785.75      787.22     22.21 o 
  -3   4   8      175.92      191.87     15.71 o 
  -2   4   8       17.71       22.11     19.76 o 
  -1   4   8       13.71       18.35      7.34 o 
   0   4   8      153.62      150.43     11.87 o 
   1   4   8      114.20      137.43     12.16 o 
   2   4   8        1.23       18.77      9.52 o 
   3   4   8       35.10       17.30     19.20 o 
   4   4   8       19.63       25.42     21.31 o 
   5   4   8        8.66        4.51     22.36 o 
  -8   5   8        2.09        8.57     12.53 o 
  -7   5   8        5.58        5.82      9.76 o 
  -6   5   8       21.67       15.44     21.74 o 
  -5   5   8        0.79        2.09      9.95 o 
  -4   5   8        3.60        5.99      9.63 o 
  -3   5   8        1.72      -11.78     12.99 o 
  -2   5   8      151.86      129.66     11.35 o 
  -1   5   8      225.85      243.10     13.61 o 
   0   5   8       13.97       -3.39      9.07 o 
   1   5   8       24.67       -3.53     15.82 o 
   2   5   8        1.72       -2.06     10.89 o 
   3   5   8        7.57        6.32     18.45 o 
   4   5   8        9.37       -0.65     22.66 o 
  -8   6   8        3.40        4.96     18.85 o 
  -7   6   8       29.66       21.01     16.77 o 
  -6   6   8        0.66       -1.36      7.56 o 
  -5   6   8      132.91      169.99     19.24 o 
  -4   6   8        6.36        8.32     10.99 o 
  -3   6   8       23.53       34.45     24.17 o 
  -2   6   8       10.60       13.55     10.02 o 
  -1   6   8       51.14       50.39     16.87 o 
   0   6   8       39.62       33.17     16.02 o 
   1   6   8       58.79       55.19     18.62 o 
   2   6   8       21.35       -9.17     11.48 o 
   3   6   8       12.12       24.90     13.82 o 
  -7   7   8       10.92       -5.01     18.05 o 
  -6   7   8        3.04        3.91      9.54 o 
  -5   7   8        1.61        4.14     10.62 o 
  -4   7   8       21.80       19.43     14.48 o 
  -3   7   8       16.99       -0.25     17.95 o 
  -2   7   8       64.20       75.30     12.17 o 
  -1   7   8       61.80       64.68     21.24 o 
   0   7   8      104.52       98.26     20.86 o 
   1   7   8       59.91       34.76     18.93 o 
   2   7   8        6.12       11.95     14.48 o 
  -6   8   8        2.51       10.68     18.90 o 
  -5   8   8       15.66       21.31     23.16 o 
  -4   8   8       17.72        3.60     10.02 o 
  -3   8   8        5.77       -8.72     17.70 o 
  -2   8   8        9.18       13.95     14.12 o 
  -1   8   8       20.50        0.72     20.88 o 
   0   8   8        8.13       20.58     13.24 o 
   1   8   8        2.90      -11.70     11.89 o 
  -5   9   8        0.35       -0.95     17.45 o 
  -4   9   8        1.38      -11.33     14.79 o 
  -3   9   8       38.00       43.02     25.12 o 
  -2   9   8        9.64        0.20     14.92 o 
  -1   9   8        9.02       22.01     38.18 o 
  -2  -9   9        0.42       17.59     12.42 o 
  -1  -9   9        4.48       -2.73     11.98 o 
   0  -9   9        0.02       16.51     14.11 o 
   1  -9   9        0.32       -0.94     11.40 o 
   2  -9   9        2.61      -12.16     12.16 o 
   3  -9   9       15.43        7.13     13.79 o 
  -4  -8   9       11.06        0.40     14.79 o 
  -3  -8   9       44.91       35.31     16.36 o 
  -2  -8   9       36.27        6.93     10.51 o 
  -1  -8   9        1.23        6.17     10.09 o 
   0  -8   9        6.06        5.32     12.24 o 
   1  -8   9       36.11       32.04     17.49 o 
   2  -8   9       15.41       18.51     13.91 o 
   3  -8   9        2.47      -10.48     10.48 o 
   4  -8   9      139.77       97.21     29.29 o 
  -5  -7   9        4.08       10.13     15.34 o 
  -4  -7   9       15.61       -3.21     14.94 o 
  -3  -7   9        0.08       -3.46     14.89 o 
  -2  -7   9       48.25       20.86     20.36 o 
  -1  -7   9      142.34      165.11     23.30 o 
   0  -7   9        0.23        6.29     11.92 o 
   1  -7   9       19.12        1.39     11.50 o 
   2  -7   9        1.06       -6.80     14.01 o 
   3  -7   9      100.22       58.93     30.64 o 
   4  -7   9        5.04       -4.31     20.96 o 
   5  -7   9       18.09       -3.66     20.36 o 
  -6  -6   9       72.11       84.80     25.32 o 
  -5  -6   9        1.26        5.62     13.34 o 
  -4  -6   9       18.66        9.57      9.82 o 
  -3  -6   9       19.07       18.05     20.71 o 
  -2  -6   9      257.85      257.75     30.41 o 
  -1  -6   9       70.88       37.13     16.74 o 
   0  -6   9      138.66      120.16     28.07 o 
   1  -6   9      254.50      239.14     22.47 o 
   2  -6   9        1.79       -0.98     12.42 o 
   3  -6   9       60.26       84.80     25.37 o 
   4  -6   9       82.79       80.84     24.82 o 
   5  -6   9       15.17        6.52     23.37 o 
   6  -6   9        0.93       21.11     23.61 o 
  -6  -5   9        2.37        1.30     11.48 o 
  -5  -5   9       15.65       25.59     11.89 o 
  -4  -5   9       54.59       36.23     14.12 o 
  -3  -5   9       89.92      109.34     20.51 o 
  -2  -5   9        0.01        4.76     11.63 o 
  -1  -5   9        0.45        4.21      9.75 o 
   0  -5   9      329.10      343.19     18.10 o 
   1  -5   9       56.05       63.54     10.00 o 
   2  -5   9      103.08      109.63     10.62 o 
   3  -5   9       14.55        8.87     20.96 o 
   4  -5   9       14.49       18.10     20.01 o 
   5  -5   9       31.47       41.72     41.49 o 
   6  -5   9       10.34       30.38     29.08 o 
  -7  -4   9       50.73       49.09     20.71 o 
  -6  -4   9        5.70        7.67      8.93 o 
  -5  -4   9       12.44       10.58      9.84 o 
  -4  -4   9      174.31      193.91     29.32 o 
  -3  -4   9      247.02      266.20     18.22 o 
  -2  -4   9       67.38       91.38     14.90 o 
  -1  -4   9       27.37       30.61      8.80 o 
   0  -4   9       84.03      100.64     15.10 o 
   1  -4   9      271.59      272.65     22.59 o 
   2  -4   9        0.52       11.61      8.06 o 
   3  -4   9       77.92       76.08     14.29 o 
   4  -4   9       17.45       -3.26     21.21 o 
   5  -4   9       86.85      117.96     17.62 o 
   6  -4   9       29.13       16.00     18.95 o 
  -7  -3   9       21.39       19.25     15.69 o 
  -6  -3   9      188.26      201.09     23.15 o 
  -5  -3   9       73.25       74.00     18.28 o 
  -4  -3   9       31.04       61.32     10.61 o 
  -3  -3   9        7.19       18.55     10.58 o 
  -2  -3   9        0.41       -0.85      9.63 o 
  -1  -3   9      206.97      222.42     24.69 o 
   0  -3   9        8.68        0.43      7.76 o 
   1  -3   9       67.92       49.89      9.73 o 
   2  -3   9        3.53        6.45     10.38 o 
   3  -3   9      195.78      188.41     19.47 o 
   4  -3   9       15.46        6.82     20.41 o 
   5  -3   9        7.22        3.12     12.72 o 
   6  -3   9       13.93       19.25     20.46 o 
  -8  -2   9        7.98        5.87     16.80 o 
  -7  -2   9       33.06       15.89     10.99 o 
  -6  -2   9       35.62       30.20     13.49 o 
  -5  -2   9       26.39       19.59      8.52 o 
  -4  -2   9      122.05      116.80     27.61 o 
  -3  -2   9      453.94      455.69     22.51 o 
  -2  -2   9       30.38       31.89     11.28 o 
  -1  -2   9      255.08      271.15     13.53 o 
   0  -2   9      178.27      181.82     25.34 o 
   1  -2   9        0.04       14.50     14.19 o 
   2  -2   9      403.41      407.14     20.06 o 
   3  -2   9      152.28      152.26     17.21 o 
   4  -2   9        6.74       -5.97     16.55 o 
   5  -2   9        2.05       -0.81      9.63 o 
   6  -2   9       36.55       40.82     28.03 o 
  -8  -1   9       13.24       11.43     17.35 o 
  -7  -1   9       32.63       25.23     10.52 o 
  -6  -1   9       14.81        7.12      8.66 o 
  -5  -1   9      363.50      363.26     23.22 o 
  -4  -1   9      504.02      533.98     22.39 o 
  -3  -1   9      115.49      134.19     15.50 o 
  -2  -1   9      114.16       94.16     13.04 o 
  -1  -1   9       10.80       10.65     11.23 o 
   0  -1   9     1041.28     1041.04     33.97 o 
   1  -1   9       82.33       91.41     10.64 o 
   2  -1   9       61.47       54.27      9.34 o 
   3  -1   9      167.95      137.72     18.76 o 
   4  -1   9        2.53       34.75     19.75 o 
   5  -1   9       13.52       18.81     15.30 o 
   6  -1   9        3.36        6.67     16.40 o 
  -8   0   9        1.22       -0.20     15.49 o 
  -7   0   9       43.64       31.98     12.94 o 
  -6   0   9       14.92        0.97      8.13 o 
  -5   0   9        0.84       -3.15      6.49 o 
  -4   0   9        8.47        2.42      6.03 o 
  -3   0   9      873.87      871.57     42.54 o 
  -2   0   9       59.65       74.48     11.79 o 
  -1   0   9      187.33      187.35     11.42 o 
   0   0   9       80.05       84.90      9.73 o 
   1   0   9      474.15      502.40     35.47 o 
   2   0   9      180.78      176.60     11.49 o 
   3   0   9        2.56        0.40     16.80 o 
   4   0   9       40.58       56.91     21.56 o 
   5   0   9        8.27       17.89     10.91 o 
   6   0   9       18.59        6.02     18.60 o 
  -8   1   9        0.94        2.66     12.89 o 
  -7   1   9       40.52        8.66     10.40 o 
  -6   1   9      265.35      245.46     19.72 o 
  -5   1   9      292.07      260.24     24.09 o 
  -4   1   9      192.82      173.43     10.62 o 
  -3   1   9      521.37      541.47     23.87 o 
  -2   1   9      197.98      243.51     18.67 o 
  -1   1   9       10.91       14.12      8.48 o 
   0   1   9       68.99       77.31      9.64 o 
   1   1   9      184.67      194.95     14.24 o 
   2   1   9        7.06        5.46     14.39 o 
   3   1   9        6.66        2.26     18.55 o 
   4   1   9        6.28        4.41     11.99 o 
   5   1   9        8.41      -11.78     15.44 o 
  -9   2   9        3.93       -7.52     12.08 o 
  -8   2   9       35.38       22.21     19.20 o 
  -7   2   9       60.64       35.73     14.52 o 
  -6   2   9       15.34       15.69      9.18 o 
  -5   2   9      172.65      164.13     13.05 o 
  -4   2   9      334.42      337.13     26.16 o 
  -3   2   9       26.35       14.49     10.08 o 
  -2   2   9      870.12      904.77     28.80 o 
  -1   2   9        1.18        9.79      8.22 o 
   0   2   9        5.13        8.01     13.49 o 
   1   2   9        2.34        2.27     10.52 o 
   2   2   9        1.68        5.76      9.02 o 
   3   2   9        0.24      -15.84     15.84 o 
   4   2   9       27.57       20.16     14.34 o 
   5   2   9       14.16       26.02     21.31 o 
  -8   3   9        2.92       -2.91     12.74 o 
  -7   3   9      100.31      115.18     52.91 o 
  -6   3   9        2.02       -1.24      7.58 o 
  -5   3   9       25.99       24.50      8.79 o 
  -4   3   9        9.93       11.47      9.48 o 
  -3   3   9      241.03      223.60     17.92 o 
  -2   3   9      110.01      113.16     10.06 o 
  -1   3   9       76.90       69.72     10.04 o 
   0   3   9       58.28       62.36     11.62 o 
   1   3   9      118.70      104.45     12.64 o 
   2   3   9      131.51      110.94     13.13 o 
   3   3   9       13.41        6.57     19.86 o 
   4   3   9       46.39       67.65     20.51 o 
   5   3   9        5.39       -6.32     16.35 o 
  -8   4   9        7.96       10.53     12.58 o 
  -7   4   9        1.06        6.24      8.01 o 
  -6   4   9        5.85       14.19     11.12 o 
  -5   4   9       68.91       54.34     26.38 o 
  -4   4   9        0.13       -4.86     10.98 o 
  -3   4   9       29.71       63.98     13.29 o 
  -2   4   9       54.44       54.15     11.67 o 
  -1   4   9       72.83       65.66     10.59 o 
   0   4   9      450.47      428.86     16.12 o 
   1   4   9       65.34       77.45     23.07 o 
   2   4   9       12.93       23.35     10.33 o 
   3   4   9       10.52       14.54     16.45 o 
   4   4   9       14.01        6.52     19.25 o 
  -8   5   9       16.19       14.54     17.50 o 
  -7   5   9       20.27       16.19     10.56 o 
  -6   5   9      104.27       89.82     17.53 o 
  -5   5   9       17.73       17.13     10.41 o 
  -4   5   9        0.14       -3.49     11.23 o 
  -3   5   9        0.31       -1.20     17.05 o 
  -2   5   9       55.47       75.57     14.72 o 
  -1   5   9        0.16      -10.62     10.62 o 
   0   5   9       37.97       15.52     18.03 o 
   1   5   9       44.52       77.98     16.13 o 
   2   5   9       34.95       17.70     16.96 o 
   3   5   9        0.24        7.00     13.35 o 
  -8   6   9        0.27      -10.98     10.98 o 
  -7   6   9       18.02       14.99     17.80 o 
  -6   6   9       14.92       12.88     10.79 o 
  -5   6   9        4.80        1.38     10.50 o 
  -4   6   9       24.32        1.84     11.36 o 
  -3   6   9      110.61       88.98     24.28 o 
  -2   6   9        0.05       -5.52     11.77 o 
  -1   6   9       60.24       36.61     23.85 o 
   0   6   9        4.68       -1.18     10.79 o 
   1   6   9       72.90       86.89     21.46 o 
   2   6   9       20.86       21.21     18.00 o 
  -7   7   9        2.34        7.77     15.49 o 
  -6   7   9        4.84        1.30     12.68 o 
  -5   7   9       46.75       61.62     16.23 o 
  -4   7   9       32.07        5.20     12.09 o 
  -3   7   9       65.39       28.74     26.08 o 
  -2   7   9       18.67       14.36     16.74 o 
  -1   7   9       16.71        7.78     12.46 o 
   0   7   9       26.97       25.85     16.02 o 
   1   7   9        5.24       10.34     14.03 o 
  -6   8   9       49.47       44.63     23.07 o 
  -5   8   9       24.07       16.55     22.11 o 
  -4   8   9        5.13        7.02     17.20 o 
  -3   8   9        1.90      -14.69     14.69 o 
  -2   8   9       62.55       95.94     25.58 o 
  -1   8   9        2.87       -0.72     15.92 o 
   0   8   9        0.06       21.52     12.93 o 
  -1  -9  10        4.64       -9.74      9.74 o 
   0  -9  10        7.66        1.58     10.90 o 
   1  -9  10        5.68       -5.73     15.97 o 
   2  -9  10        0.02       10.03     14.73 o 
  -3  -8  10       25.04       21.71     23.69 o 
  -2  -8  10        4.80       -1.06     12.44 o 
  -1  -8  10        4.93        8.21     11.57 o 
   0  -8  10       43.63        4.00     14.25 o 
   1  -8  10       51.21       26.36     17.16 o 
   2  -8  10        0.56       -2.93     11.75 o 
   3  -8  10        0.91        3.90     12.80 o 
   4  -8  10        9.22        6.12     24.12 o 
  -4  -7  10        0.07       -8.97     11.43 o 
  -3  -7  10       40.59       22.87     24.37 o 
  -2  -7  10       34.49       15.44     19.36 o 
  -1  -7  10       11.21       -5.56     12.33 o 
   0  -7  10        0.01       -7.28     10.44 o 
   1  -7  10        0.88        1.82     18.02 o 
   2  -7  10        4.08       -0.94     11.61 o 
   3  -7  10        2.79        2.16     18.55 o 
   4  -7  10        0.04      -11.13     18.90 o 
   5  -7  10       24.36       18.25     27.33 o 
  -5  -6  10        2.56        0.70     13.09 o 
  -4  -6  10        1.21       -6.08      7.46 o 
  -3  -6  10       31.45       31.29     18.35 o 
  -2  -6  10      103.39      109.39     28.84 o 
  -1  -6  10       44.94       37.58     25.27 o 
   0  -6  10        0.14       11.47     12.55 o 
   1  -6  10       90.51       42.38     23.10 o 
   2  -6  10       95.65       76.84     21.42 o 
   3  -6  10       18.59       19.81     23.67 o 
   4  -6  10       16.25        3.36     21.71 o 
   5  -6  10        2.85      -14.74     14.74 o 
  -6  -5  10        2.11        6.47     13.24 o 
  -5  -5  10        1.12       -5.87      7.36 o 
  -4  -5  10        0.24        1.49      7.20 o 
  -3  -5  10      179.96      199.93     26.89 o 
  -2  -5  10       42.94       61.48     18.05 o 
  -1  -5  10      245.37      260.55     14.16 o 
   0  -5  10        5.18       -4.28      8.56 o 
   1  -5  10       64.88       48.12     16.79 o 
   2  -5  10       48.81       55.25     13.92 o 
   3  -5  10       25.67       59.67     23.12 o 
   4  -5  10        4.85       -6.97     22.46 o 
   5  -5  10        0.00      -13.19     17.85 o 
  -7  -4  10        0.02       18.80     13.39 o 
  -6  -4  10       12.36       19.66      8.93 o 
  -5  -4  10       63.57       48.33     16.15 o 
  -4  -4  10       10.70       -7.04      7.30 o 
  -3  -4  10       23.28       34.25     11.38 o 
  -2  -4  10      206.13      241.36     19.77 o 
  -1  -4  10      191.54      226.93     15.13 o 
   0  -4  10      201.65      203.77     12.51 o 
   1  -4  10       46.59       39.60     10.26 o 
   2  -4  10       23.56       30.46      9.35 o 
   3  -4  10       26.60       19.76     27.68 o 
   4  -4  10       29.94       66.99     22.06 o 
   5  -4  10       28.25       -4.71     18.70 o 
   6  -4  10        7.11       19.20     18.95 o 
  -7  -3  10        8.85       11.78     17.00 o 
  -6  -3  10       19.98       23.48     12.68 o 
  -5  -3  10       29.30       21.90     12.41 o 
  -4  -3  10        0.26       -3.41      6.56 o 
  -3  -3  10       78.26       96.34     14.85 o 
  -2  -3  10      168.97      178.37     16.11 o 
  -1  -3  10      416.36      464.31     16.15 o 
   0  -3  10        0.40       -5.50      7.53 o 
   1  -3  10       16.15       20.38     16.92 o 
   2  -3  10       26.24       38.06      8.67 o 
   3  -3  10       15.86       16.04     23.67 o 
   4  -3  10        1.16      -12.94     21.26 o 
   5  -3  10       13.25        4.66     20.06 o 
   6  -3  10        0.38       -0.75     21.41 o 
  -8  -2  10        7.26       -3.01     11.38 o 
  -7  -2  10       14.69        2.89      7.05 o 
  -6  -2  10        0.49       -6.00      6.00 o 
  -5  -2  10       26.42       22.28     10.58 o 
  -4  -2  10      193.51      204.11     12.21 o 
  -3  -2  10      324.58      358.48     19.53 o 
  -2  -2  10       86.57       71.62     13.19 o 
  -1  -2  10       21.64       18.60      8.64 o 
   0  -2  10      104.02      104.10     14.15 o 
   1  -2  10      638.47      650.10     23.85 o 
   2  -2  10       34.33       46.28      9.30 o 
   3  -2  10      227.41      174.32     33.77 o 
   4  -2  10        7.19       37.05     22.71 o 
   5  -2  10       54.75       55.51     23.07 o 
   6  -2  10       20.01      -14.84     20.06 o 
  -8  -1  10        6.29       15.19     12.23 o 
  -7  -1  10       16.39       20.97     10.37 o 
  -6  -1  10       15.77       -3.70      8.74 o 
  -5  -1  10      193.08      201.19     18.19 o 
  -4  -1  10       86.47       91.24      9.33 o 
  -3  -1  10      136.95      149.05     15.15 o 
  -2  -1  10       12.02        4.61     12.48 o 
  -1  -1  10      371.75      445.30     16.03 o 
   0  -1  10      465.49      451.57     15.91 o 
   1  -1  10      193.35      185.26     12.91 o 
   2  -1  10       76.10       64.50      9.42 o 
   3  -1  10       23.19       44.88     22.51 o 
   4  -1  10       70.92       40.92     26.88 o 
   5  -1  10       18.38       21.21     21.46 o 
  -8   0  10        0.02        0.40     13.39 o 
  -7   0  10       13.87        7.67     11.18 o 
  -6   0  10       61.14       98.07     43.60 o 
  -5   0  10      231.01      225.51     13.02 o 
  -4   0  10       32.18       34.33      7.54 o 
  -3   0  10       96.95       96.96     15.55 o 
  -2   0  10       91.21       99.51     14.35 o 
  -1   0  10      121.31      116.52     12.19 o 
   0   0  10       29.87       61.00     13.11 o 
   1   0  10      194.95      188.48     13.17 o 
   2   0  10      167.73      147.96     11.41 o 
   3   0  10        2.28       25.92     20.51 o 
   4   0  10       48.39       59.37     22.31 o 
   5   0  10        4.49        0.75     19.20 o 
  -8   1  10       36.51        8.93     13.69 o 
  -7   1  10        3.80       -2.99      6.49 o 
  -6   1  10      555.23      601.79     43.38 o 
  -5   1  10       99.96       92.26     24.95 o 
  -4   1  10       15.37       10.55      6.80 o 
  -3   1  10      452.92      514.23     24.01 o 
  -2   1  10       26.96       17.45     14.84 o 
  -1   1  10       43.03       54.62     13.59 o 
   0   1  10      129.30      142.84     13.39 o 
   1   1  10      694.34      735.54     19.73 o 
   2   1  10       55.82       54.06     12.18 o 
   3   1  10      122.74       96.51     32.45 o 
   4   1  10        0.01       -0.81     12.81 o 
   5   1  10       11.45       37.55     21.96 o 
  -8   2  10       11.26       -2.91     15.49 o 
  -7   2  10        2.87       -2.22      8.07 o 
  -6   2  10       91.61       82.20     13.67 o 
  -5   2  10        0.09       -2.23      6.98 o 
  -4   2  10       18.35       14.29     20.51 o 
  -3   2  10      137.91      137.96     17.16 o 
  -2   2  10      256.82      231.49     19.27 o 
  -1   2  10        0.36       -4.93      8.42 o 
   0   2  10       86.25       61.95     11.69 o 
   1   2  10      301.07      300.69     25.17 o 
   2   2  10      176.02      184.56     30.83 o 
   3   2  10        3.92       10.13     18.95 o 
   4   2  10        6.85        3.11     16.04 o 
   5   2  10       37.03       22.11     26.43 o 
  -8   3  10        1.42        2.96     12.18 o 
  -7   3  10        0.51        5.53      7.57 o 
  -6   3  10       10.24       12.53     10.22 o 
  -5   3  10       37.99       28.92     25.97 o 
  -4   3  10        1.88        0.33      7.34 o 
  -3   3  10      631.63      647.93     28.65 o 
  -2   3  10       69.98       61.28     10.62 o 
  -1   3  10       54.36       64.16     11.44 o 
   0   3  10       22.68       29.16      9.05 o 
   1   3  10      203.14      200.51     26.42 o 
   2   3  10        8.71       27.73     17.95 o 
   3   3  10        1.99        1.15     16.29 o 
   4   3  10       48.65       47.99     22.62 o 
  -8   4  10        3.67        7.57     14.84 o 
  -7   4  10       14.19        3.63      8.91 o 
  -6   4  10      117.09      117.25     16.82 o 
  -5   4  10       29.35       19.44     12.91 o 
  -4   4  10       19.23       20.11     12.00 o 
  -3   4  10        2.36       -4.21     14.29 o 
  -2   4  10       10.93       21.30      8.69 o 
  -1   4  10      220.85      212.80     19.27 o 
   0   4  10       44.47       38.29     20.18 o 
   1   4  10       41.19       42.12     17.38 o 
   2   4  10        3.55       11.84     13.09 o 
   3   4  10       30.42        6.65     14.89 o 
  -8   5  10        3.13       20.61     17.60 o 
  -7   5  10        0.65      -12.63     12.63 o 
  -6   5  10       81.83       71.38     15.77 o 
  -5   5  10       16.67       18.76     11.96 o 
  -4   5  10        3.45       -2.48     10.61 o 
  -3   5  10       32.92       31.69     24.17 o 
  -2   5  10      264.25      269.57     16.79 o 
  -1   5  10       10.37        6.98     24.84 o 
   0   5  10       83.67      112.66     22.22 o 
   1   5  10       15.37        0.03     14.11 o 
   2   5  10       77.21       71.61     17.48 o 
   3   5  10        0.41       14.59     13.00 o 
  -7   6  10        5.01        7.37     15.14 o 
  -6   6  10        0.16       19.90     16.34 o 
  -5   6  10        4.31       -3.66      9.50 o 
  -4   6  10       16.60       34.88     12.80 o 
  -3   6  10       13.50       -1.25     18.55 o 
  -2   6  10       14.91        0.96     12.82 o 
  -1   6  10        6.30       -9.01     12.94 o 
   0   6  10        0.21       -9.08     13.11 o 
   1   6  10       59.69       78.52     16.90 o 
   2   6  10        2.54        0.99     11.29 o 
  -6   7  10        1.79       11.33     18.15 o 
  -5   7  10        1.21      -14.54     14.54 o 
  -4   7  10        1.67        2.61     15.79 o 
  -3   7  10       90.40       56.27     26.73 o 
  -2   7  10        0.37       -9.39      9.82 o 
  -1   7  10       60.13       65.62     20.01 o 
   0   7  10       21.08       -2.71     16.19 o 
  -5   8  10        3.45        6.62     14.74 o 
  -4   8  10       51.43       91.11     30.69 o 
  -3   8  10       41.09       24.47     24.02 o 
  -2   8  10       47.29       54.24     16.93 o 
  -1   8  10        0.67      -14.19     14.19 o 
  -3  -8  11        0.04       10.38     12.78 o 
  -2  -8  11        4.10        1.94     11.61 o 
  -1  -8  11       23.73        9.86     14.21 o 
   0  -8  11        8.99       13.01     12.03 o 
   1  -8  11       22.56       24.48     13.92 o 
   2  -8  11       25.85       17.80     19.83 o 
   3  -8  11        1.24        1.63     12.16 o 
  -4  -7  11       25.74       -1.20     17.20 o 
  -3  -7  11       68.55       34.61     37.71 o 
  -2  -7  11        0.31       -7.32     14.29 o 
  -1  -7  11       10.77        8.79     11.36 o 
   0  -7  11        5.49        0.29     12.98 o 
   1  -7  11       32.16       23.63     17.20 o 
   2  -7  11       15.01        4.63      9.24 o 
   3  -7  11        0.72       13.39     13.29 o 
   4  -7  11        0.16       -5.92     16.80 o 
  -5  -6  11       12.82        7.22     17.30 o 
  -4  -6  11        9.64       11.93     13.34 o 
  -3  -6  11       18.28       20.41     17.70 o 
  -2  -6  11      144.47      192.92     30.50 o 
  -1  -6  11       15.62       18.65     14.29 o 
   0  -6  11        2.98        5.20     11.38 o 
   1  -6  11       91.15       41.34     20.13 o 
   2  -6  11       62.24       74.51     26.88 o 
   3  -6  11        1.00       -2.51     21.46 o 
   4  -6  11        3.41       -7.97     18.30 o 
  -6  -5  11        0.29       18.65     16.95 o 
  -5  -5  11        0.16       10.48     13.14 o 
  -4  -5  11       15.04       -2.03      8.26 o 
  -3  -5  11       53.50       93.67     25.37 o 
  -2  -5  11       25.94        4.41     19.10 o 
  -1  -5  11        0.88        3.79     10.53 o 
   0  -5  11       46.54       37.15     15.90 o 
   1  -5  11      121.07      112.01     25.98 o 
   2  -5  11        0.17      -12.32     27.00 o 
   3  -5  11       66.24       67.20     23.32 o 
   4  -5  11        1.28        9.68     17.70 o 
   5  -5  11        0.04       -6.57     15.84 o 
  -6  -4  11        5.27       16.14     16.09 o 
  -5  -4  11       35.28       26.92     13.17 o 
  -4  -4  11        6.65        2.55      8.47 o 
  -3  -4  11       55.09       51.05     22.01 o 
  -2  -4  11       61.90       53.91     18.66 o 
  -1  -4  11       78.21       76.90     11.47 o 
   0  -4  11        2.00        1.83     10.70 o 
   1  -4  11        2.75        5.02     12.80 o 
   2  -4  11       10.15       15.61     11.31 o 
   3  -4  11      105.46      185.78     34.66 o 
   4  -4  11       16.49       26.22     19.71 o 
   5  -4  11        0.03        3.01     14.74 o 
  -7  -3  11        2.96        0.55     11.88 o 
  -6  -3  11      111.84       77.74     16.13 o 
  -5  -3  11       13.36        1.44      9.02 o 
  -4  -3  11        2.18       -9.22     11.26 o 
  -3  -3  11       36.80       27.68     12.84 o 
  -2  -3  11      246.87      284.91     21.33 o 
  -1  -3  11       60.42       66.94     21.31 o 
   0  -3  11      108.71      107.61     21.52 o 
   1  -3  11      330.33      331.57     14.94 o 
   2  -3  11      124.98      138.55     13.41 o 
   3  -3  11       17.98       29.88     23.87 o 
   4  -3  11       19.96        7.02     24.82 o 
   5  -3  11        4.57        6.77     18.65 o 
  -7  -2  11        0.48      -10.93     10.93 o 
  -6  -2  11      102.60      113.84     15.93 o 
  -5  -2  11        2.86        8.19      8.29 o 
  -4  -2  11        2.88       18.25      9.23 o 
  -3  -2  11        0.03       -6.22     11.28 o 
  -2  -2  11      277.30      332.49     21.23 o 
  -1  -2  11       89.23       96.25     18.83 o 
   0  -2  11      104.74      106.55     15.90 o 
   1  -2  11      145.93      158.15     12.20 o 
   2  -2  11      118.23      113.58     15.09 o 
   3  -2  11        0.28        2.56     17.00 o 
   4  -2  11        3.82       -9.78     18.95 o 
   5  -2  11       16.20      -11.08     22.96 o 
  -8  -1  11        5.51       20.66     15.39 o 
  -7  -1  11       53.49       28.43     22.01 o 
  -6  -1  11       15.90        9.85      9.59 o 
  -5  -1  11      118.79      112.91     17.72 o 
  -4  -1  11        4.00        1.46      6.92 o 
  -3  -1  11        3.03       -2.96     10.08 o 
  -2  -1  11        0.01       -2.61      8.92 o 
  -1  -1  11       73.78       74.36     10.00 o 
   0  -1  11      192.70      172.94     13.35 o 
   1  -1  11       38.52       54.31     11.34 o 
   2  -1  11       26.34       23.46     13.28 o 
   3  -1  11       13.68       13.94     23.11 o 
   4  -1  11       67.50       53.21     31.29 o 
   5  -1  11        5.73       15.54     19.35 o 
  -8   0  11       30.65        8.12     14.04 o 
  -7   0  11        0.04       -4.97      6.05 o 
  -6   0  11       11.27       -4.32      8.47 o 
  -5   0  11       72.97       38.31     30.69 o 
  -4   0  11      271.30      278.72     13.43 o 
  -3   0  11       27.69       28.23     15.59 o 
  -2   0  11      177.87      183.09     16.01 o 
  -1   0  11      163.11      158.15     12.54 o 
   0   0  11      122.07      130.36     11.25 o 
   1   0  11       20.14       16.99     11.01 o 
   2   0  11        0.35       19.44     12.41 o 
   3   0  11        4.05       13.84     23.46 o 
   4   0  11        1.16        4.55     11.63 o 
   5   0  11       21.67       11.73     20.26 o 
  -8   1  11      120.64       90.08     25.88 o 
  -7   1  11        0.72       -5.46      6.65 o 
  -6   1  11       68.48       74.03     23.62 o 
  -5   1  11        6.25       -1.83      7.61 o 
  -4   1  11        0.46       -6.49      6.49 o 
  -3   1  11      211.23      198.67     17.56 o 
  -2   1  11      307.95      313.76     19.68 o 
  -1   1  11       10.80       11.76      8.77 o 
   0   1  11        2.87       -3.25     10.25 o 
   1   1  11      201.95      227.30     21.96 o 
   2   1  11        8.10        1.00     10.02 o 
   3   1  11        2.94        8.97     19.85 o 
   4   1  11        2.73       -6.87     15.04 o 
  -8   2  11       52.00       22.82     19.01 o 
  -7   2  11        0.03        5.74      7.28 o 
  -6   2  11       15.01       20.77     17.87 o 
  -5   2  11        0.14       -5.25      8.35 o 
  -4   2  11        5.96        3.10      6.69 o 
  -3   2  11        2.78       -6.12     11.83 o 
  -2   2  11      259.12      229.67     17.52 o 
  -1   2  11        1.02       -3.74     12.46 o 
   0   2  11       10.14        6.84      8.24 o 
   1   2  11       15.27       -2.60     13.72 o 
   2   2  11      214.42      229.79     16.16 o 
   3   2  11        2.01       14.39     17.00 o 
   4   2  11        8.37       55.95     19.80 o 
  -8   3  11        3.06        3.56     15.14 o 
  -7   3  11        2.48        0.40      6.52 o 
  -6   3  11        4.25        7.46      9.48 o 
  -5   3  11       96.13      119.28     17.11 o 
  -4   3  11        6.48        0.78      8.66 o 
  -3   3  11        4.57       -5.87      9.68 o 
  -2   3  11        4.19       -3.81      9.35 o 
  -1   3  11        1.62        4.76     13.91 o 
   0   3  11       24.85       28.95     17.62 o 
   1   3  11      144.00      174.73     21.99 o 
   2   3  11       59.14       76.51     45.68 o 
   3   3  11        1.52       13.96     14.24 o 
  -8   4  11        0.40       -3.11     14.89 o 
  -7   4  11        1.34       -7.82     13.14 o 
  -6   4  11        0.44       -1.66      8.11 o 
  -5   4  11        0.90       -8.56      8.56 o 
  -4   4  11       21.13        5.88     11.19 o 
  -3   4  11       37.47       32.84     22.01 o 
  -2   4  11       21.04       28.19     11.05 o 
  -1   4  11       86.33       94.39     19.39 o 
   0   4  11       17.05       20.98     16.92 o 
   1   4  11        8.01       16.42     14.43 o 
   2   4  11        8.81       16.63     14.85 o 
   3   4  11       52.67       89.63     17.94 o 
  -7   5  11        6.66       -2.36     14.49 o 
  -6   5  11        0.64       -6.45      6.45 o 
  -5   5  11        3.52       14.13     10.63 o 
  -4   5  11        0.71        9.26     11.12 o 
  -3   5  11        0.92       -8.82     14.34 o 
  -2   5  11      119.53      150.19     14.05 o 
  -1   5  11        1.06        0.14     10.54 o 
   0   5  11        0.88       -0.81     12.86 o 
   1   5  11       32.12       24.85     17.04 o 
   2   5  11       73.44       48.65     22.78 o 
  -7   6  11        5.62       -2.91     17.25 o 
  -6   6  11        1.27        4.16     15.29 o 
  -5   6  11       45.43      114.23     25.27 o 
  -4   6  11        2.40       -3.15     10.33 o 
  -3   6  11        1.59       -1.55     14.99 o 
  -2   6  11       23.87       15.86     13.91 o 
  -1   6  11        4.85        5.64      9.08 o 
   0   6  11        3.21       -3.28     11.77 o 
   1   6  11        3.96        9.84     12.79 o 
  -6   7  11       29.09        4.71     18.65 o 
  -4   7  11        2.92      -16.80     19.00 o 
  -3   7  11       17.40       41.62     20.01 o 
  -2   7  11       39.26       48.60     24.50 o 
  -1   7  11       21.09        1.65     27.03 o 
  -2  -8  12       11.18       -8.23     15.39 o 
  -1  -8  12       14.10        8.36     13.86 o 
   0  -8  12        4.12      -11.49     11.49 o 
   1  -8  12        2.94      -10.58     13.81 o 
   2  -8  12        5.14      -10.16     10.16 o 
  -3  -7  12        0.42       -7.65      9.28 o 
  -2  -7  12       39.33       45.49     15.59 o 
  -1  -7  12        0.24       -5.30     11.47 o 
   0  -7  12       17.95        6.05     15.22 o 
   1  -7  12        7.42        3.30     18.55 o 
   2  -7  12        1.72       13.03     14.06 o 
   3  -7  12        8.84       -4.69     15.74 o 
  -5  -6  12        2.92       -6.02     11.33 o 
  -4  -6  12        5.42        8.47     14.74 o 
  -3  -6  12        3.30       22.19     14.97 o 
  -2  -6  12        9.37       11.68     16.85 o 
  -1  -6  12       60.76       35.75     17.53 o 
   0  -6  12        0.30       11.08     14.24 o 
   1  -6  12        2.43       -5.91      9.32 o 
   2  -6  12       47.73       28.14     11.65 o 
   3  -6  12        0.69       -6.30     10.65 o 
   4  -6  12        5.32       40.76     20.21 o 
  -5  -5  12       55.06       78.73     22.21 o 
  -4  -5  12       16.51        8.09     10.00 o 
  -3  -5  12       10.77       15.64     15.79 o 
  -2  -5  12        0.28      -13.59     13.59 o 
  -1  -5  12       60.12       37.76     17.81 o 
   0  -5  12       47.75       21.31     17.73 o 
   1  -5  12        7.58       -4.15     12.41 o 
   2  -5  12       33.25       26.32     16.10 o 
   3  -5  12        3.19        0.33     11.81 o 
   4  -5  12        0.71       16.60     25.67 o 
  -6  -4  12        3.06       10.88     12.68 o 
  -5  -4  12        3.52        3.99      9.27 o 
  -4  -4  12       11.91        6.58      9.12 o 
  -3  -4  12        3.97      -12.33     12.33 o 
  -2  -4  12        7.10       -4.41     15.44 o 
  -1  -4  12       39.69       41.59     17.55 o 
   0  -4  12       12.49       -5.20     12.57 o 
   1  -4  12       10.30        1.41     11.99 o 
   2  -4  12        8.21        6.20     19.53 o 
   3  -4  12       52.69       54.01     25.22 o 
   4  -4  12        0.28       -0.10     18.80 o 
  -7  -3  12        1.02       -4.06     10.83 o 
  -6  -3  12        5.94        0.35     13.29 o 
  -5  -3  12        2.36        1.41      7.06 o 
  -4  -3  12       45.87       57.87     12.54 o 
  -3  -3  12       60.04       56.42     23.57 o 
  -2  -3  12      124.35      127.91     26.33 o 
  -1  -3  12        0.08        1.38     12.76 o 
   0  -3  12       24.25       32.80     16.09 o 
   1  -3  12        0.03        6.46     12.29 o 
   2  -3  12       48.33       72.50     12.16 o 
   3  -3  12        5.30        9.88     25.37 o 
   4  -3  12       45.28       55.21     25.67 o 
  -7  -2  12        4.32       -0.60     16.95 o 
  -6  -2  12        5.78        3.04      7.39 o 
  -5  -2  12        7.63        6.90      7.66 o 
  -4  -2  12      154.49      141.91     17.65 o 
  -3  -2  12        7.55       -4.66     11.38 o 
  -2  -2  12       54.07       61.63     14.69 o 
  -1  -2  12       51.08       72.22     16.60 o 
   0  -2  12        4.98       -0.49     12.10 o 
   1  -2  12       15.95        8.98     14.49 o 
   2  -2  12       67.12       39.82     19.36 o 
   3  -2  12        9.43       17.45     21.21 o 
   4  -2  12        0.79        4.26     18.40 o 
  -7  -1  12        0.37       -9.98      9.98 o 
  -6  -1  12       12.48        7.22      8.68 o 
  -5  -1  12       64.30       95.55     28.36 o 
  -4  -1  12       69.93       70.24     20.01 o 
  -3  -1  12       78.57       63.99     17.10 o 
  -2  -1  12      149.67      160.03     16.86 o 
  -1  -1  12      228.14      246.95     18.59 o 
   0  -1  12       64.34       89.81     29.99 o 
   1  -1  12        3.68       14.88     14.57 o 
   2  -1  12       47.02       29.00     13.08 o 
   3  -1  12       25.61       16.70     20.51 o 
   4  -1  12       51.86       66.09     30.84 o 
  -7   0  12        9.32       14.09     15.49 o 
  -6   0  12        1.09        6.45     10.32 o 
  -5   0  12       72.82       62.20     15.29 o 
  -4   0  12        7.46       -7.54      7.54 o 
  -3   0  12        0.45       -7.82     11.93 o 
  -2   0  12       23.00       16.75     10.88 o 
  -1   0  12      214.37      199.17     18.69 o 
   0   0  12        6.77        6.98     14.45 o 
   1   0  12       11.52        9.61     14.99 o 
   2   0  12      175.91      192.10     26.26 o 
   3   0  12       42.20       34.35     23.92 o 
   4   0  12        0.21      -16.95     17.00 o 
  -8   1  12      165.51      125.86     28.99 o 
  -7   1  12        0.47       -9.63     10.08 o 
  -6   1  12       53.63       47.99     14.98 o 
  -5   1  12       10.02        8.89      9.93 o 
  -4   1  12        7.21       -7.50      7.50 o 
  -3   1  12       18.66       30.03     16.40 o 
  -2   1  12      263.97      255.11     19.37 o 
  -1   1  12        7.97       21.78     17.13 o 
   0   1  12       20.62       33.90     13.30 o 
   1   1  12      256.47      260.82     23.63 o 
   2   1  12       54.10       18.90     18.70 o 
   3   1  12        4.72       -1.19     11.81 o 
   4   1  12       10.17      -17.65     17.65 o 
  -8   2  12      130.61      135.37     28.64 o 
  -7   2  12       28.09       35.05     14.94 o 
  -6   2  12        3.29       -2.95      8.42 o 
  -5   2  12        5.31        6.28     14.29 o 
  -4   2  12       26.27       56.29     16.77 o 
  -3   2  12       17.91       24.52     22.11 o 
  -2   2  12        0.02       11.58     16.14 o 
  -1   2  12       45.87       34.95     14.51 o 
   0   2  12      121.41      122.66     17.45 o 
   1   2  12       30.22       29.13     14.19 o 
   2   2  12        0.32       -8.22     11.15 o 
   3   2  12       18.05       34.05     16.61 o 
  -7   3  12        7.65       18.20     17.00 o 
  -6   3  12        3.05        0.88      7.98 o 
  -5   3  12      284.31      296.69     21.80 o 
  -4   3  12        6.62        2.16     12.12 o 
  -3   3  12        4.45        8.22     14.34 o 
  -2   3  12       72.46       73.85     14.77 o 
  -1   3  12      315.27      346.25     24.30 o 
   0   3  12       34.06       37.53     16.68 o 
   1   3  12        7.93       16.91     27.00 o 
   2   3  12       77.47       74.52     22.72 o 
   3   3  12       20.78        7.56     16.82 o 
  -7   4  12        0.00        1.25     14.09 o 
  -6   4  12       51.82       35.75     20.16 o 
  -5   4  12       22.53       -3.49     11.35 o 
  -4   4  12        4.98       14.79     12.89 o 
  -3   4  12       11.06       28.18     17.75 o 
  -2   4  12        0.13       13.64     11.79 o 
  -1   4  12        0.85       -5.04     10.28 o 
   0   4  12       40.48       32.17     14.40 o 
   1   4  12        0.24       -1.32     12.66 o 
   2   4  12       17.77       24.60     14.17 o 
  -7   5  12        7.20       28.73     19.30 o 
  -6   5  12        1.36        5.31     13.14 o 
  -5   5  12        3.67       19.30     14.49 o 
  -4   5  12      142.11      127.44     43.66 o 
  -3   5  12       18.38       15.34     17.80 o 
  -2   5  12       35.03       33.67     28.73 o 
  -1   5  12        7.55       -7.35     11.89 o 
   0   5  12       14.24        5.11     13.65 o 
   1   5  12       12.71        5.56     14.48 o 
  -6   6  12       21.11       24.82     17.20 o 
  -5   6  12       48.25       31.04     26.83 o 
  -4   6  12       29.08       15.59     22.91 o 
  -3   6  12        1.05       21.71     17.10 o 
  -2   6  12        8.76        5.36     12.19 o 
  -1   6  12       23.88        7.60     15.01 o 
   0   6  12        5.21       16.49     17.10 o 
  -4   7  12       43.67      153.64     29.58 o 
  -3   7  12        0.03       -7.12     18.25 o 
  -2   7  12       35.89       33.59     35.55 o 
  -2  -7  13       13.64        5.19     14.21 o 
  -1  -7  13        2.19       -4.75      9.30 o 
   0  -7  13       16.64        6.44     13.93 o 
   1  -7  13        2.60       -3.10     12.44 o 
   2  -7  13        1.59        0.72     11.74 o 
  -4  -6  13       28.25       28.28     22.81 o 
  -3  -6  13       35.83       16.04     16.18 o 
  -2  -6  13        4.03        7.59     18.90 o 
  -1  -6  13       10.65       14.18     13.78 o 
   0  -6  13        5.05        8.12     12.73 o 
   1  -6  13        2.05       17.48     12.94 o 
   2  -6  13        1.02       -7.28     11.99 o 
   3  -6  13        4.19       16.41     13.50 o 
  -5  -5  13        8.68       29.98     15.89 o 
  -4  -5  13        2.41        1.65     15.64 o 
  -3  -5  13       15.70       -4.11     18.35 o 
  -2  -5  13       20.81        9.08     15.99 o 
  -1  -5  13      289.96      337.40     26.99 o 
   0  -5  13        3.37       -2.11     10.21 o 
   1  -5  13       26.23       47.07     15.79 o 
   2  -5  13       11.76       14.70     13.56 o 
   3  -5  13        1.27       -2.65     15.22 o 
  -6  -4  13       11.26       19.15     19.45 o 
  -5  -4  13       25.98       16.10     18.60 o 
  -4  -4  13        0.30       -3.30      7.49 o 
  -3  -4  13       22.64        2.76     14.74 o 
  -2  -4  13       49.96       21.66     18.85 o 
  -1  -4  13       27.92       23.59     15.08 o 
   0  -4  13       26.81       33.40     17.08 o 
   1  -4  13       16.99        2.86     12.05 o 
   2  -4  13       34.25       22.82     16.39 o 
   3  -4  13       13.25       -7.76     14.74 o 
   4  -4  13        2.34      -19.05     19.05 o 
  -6  -3  13        4.93        6.47     13.54 o 
  -5  -3  13       23.97       14.70      8.83 o 
  -4  -3  13      132.60      127.20     19.05 o 
  -3  -3  13        4.34        7.87     13.79 o 
  -2  -3  13       20.58       34.50     23.06 o 
  -1  -3  13        2.36       16.15     13.31 o 
   0  -3  13      148.69      139.30     20.89 o 
   1  -3  13      143.32      159.18     19.75 o 
   2  -3  13        0.07       14.72     21.23 o 
   3  -3  13        1.90      -10.29     15.67 o 
   4  -3  13       15.23       38.81     27.98 o 
  -7  -2  13        6.47       -4.71     14.09 o 
  -6  -2  13        3.55        4.66     11.28 o 
  -5  -2  13        7.57       14.43     10.15 o 
  -4  -2  13       38.34       29.98     12.48 o 
  -3  -2  13      138.82      122.40     23.93 o 
  -2  -2  13       10.56       10.18     15.09 o 
  -1  -2  13       32.51       38.32     18.24 o 
   0  -2  13       73.85       79.45     42.20 o 
   1  -2  13       30.01        5.05     12.84 o 
   2  -2  13       12.91      -13.39     13.39 o 
   3  -2  13        0.52        5.49     10.12 o 
   4  -2  13        0.02       -4.41     18.70 o 
  -7  -1  13        0.88       16.70     17.60 o 
  -6  -1  13       21.83       50.94     16.25 o 
  -5  -1  13       15.01       16.34     10.26 o 
  -4  -1  13      116.93       99.26     18.16 o 
  -3  -1  13       12.57        0.60     13.99 o 
  -2  -1  13      179.80      175.04     28.05 o 
  -1  -1  13        0.01        1.20     12.53 o 
   0  -1  13      165.10      162.57     21.36 o 
   1  -1  13       18.70        8.58     14.59 o 
   2  -1  13      143.71      176.29     22.17 o 
   3  -1  13        0.81       -7.53     25.95 o 
   4  -1  13        1.04       35.60     25.02 o 
  -7   0  13        5.13       -9.98     11.78 o 
  -6   0  13        0.27        4.45      7.60 o 
  -5   0  13       11.40        2.57     19.23 o 
  -4   0  13        0.01        2.80      7.98 o 
  -3   0  13       60.15       58.82     22.17 o 
  -2   0  13       13.83       10.03     17.50 o 
  -1   0  13      112.91      116.53     21.67 o 
   0   0  13       49.95       92.89     19.21 o 
   1   0  13       37.28       44.93     18.61 o 
   2   0  13        4.29        3.80     15.99 o 
   3   0  13       64.93       40.48     18.36 o 
  -7   1  13        0.13      -11.68     11.68 o 
  -6   1  13        2.47       -4.22      9.00 o 
  -5   1  13       18.58       15.09     12.40 o 
  -4   1  13       99.10       80.99     16.18 o 
  -3   1  13        0.42       11.63     16.39 o 
  -2   1  13       42.16       50.09     20.56 o 
  -1   1  13       13.51       10.79     14.59 o 
   0   1  13        8.90        8.45     14.23 o 
   1   1  13        8.90        7.03     14.22 o 
   2   1  13       19.58        9.78     18.70 o 
   3   1  13       10.20       54.79     28.58 o 
  -7   2  13        5.48      -13.04     13.74 o 
  -6   2  13        9.86        5.82     16.70 o 
  -5   2  13        9.10        5.91      9.52 o 
  -4   2  13      128.30      152.73     30.37 o 
  -3   2  13        0.00       -7.42     13.44 o 
  -2   2  13        8.46        2.11     17.25 o 
  -1   2  13       27.56       30.41     14.75 o 
   0   2  13       83.32      105.39     18.76 o 
   1   2  13        6.19        0.54     11.26 o 
   2   2  13        0.11       11.67     15.07 o 
  -7   3  13        2.77        2.56     14.04 o 
  -6   3  13        4.41        6.37     13.49 o 
  -5   3  13        5.37       -0.44      8.68 o 
  -4   3  13        4.22        8.03     10.06 o 
  -3   3  13       13.48      -13.44     13.44 o 
  -2   3  13        7.85       21.78     12.90 o 
  -1   3  13       36.80       52.29     16.03 o 
   0   3  13        4.14        6.21     12.80 o 
   1   3  13        7.81       16.48     13.48 o 
   2   3  13        7.32       -6.89     13.50 o 
  -7   4  13        3.45       -4.01     14.24 o 
  -6   4  13        2.17       -7.97     13.04 o 
  -5   4  13       28.38        5.21     19.86 o 
  -4   4  13        1.36        6.66     10.42 o 
  -3   4  13        0.77        0.40     15.94 o 
  -2   4  13       59.85      103.44     18.50 o 
  -1   4  13        8.66       14.88     13.20 o 
   0   4  13        0.56        4.19     13.16 o 
   1   4  13        0.00       10.50     22.99 o 
  -6   5  13        0.94        3.31     13.09 o 
  -5   5  13       17.02       34.40     21.66 o 
  -4   5  13       48.87       83.74     24.72 o 
  -3   5  13        5.05        7.57     15.39 o 
  -2   5  13       12.06       17.76     11.65 o 
  -1   5  13       29.59       14.94     17.02 o 
   0   5  13       36.13       27.86     17.29 o 
  -5   6  13       19.50       16.15     19.50 o 
  -4   6  13        4.78       37.45     19.15 o 
  -3   6  13       10.71       19.65     20.06 o 
  -2   6  13        4.64        2.13     14.18 o 
  -3  -6  14        2.67       18.99     13.61 o 
  -2  -6  14       13.97       10.70     16.44 o 
  -1  -6  14       34.14       15.39     15.31 o 
   0  -6  14       48.26       50.14     16.04 o 
   1  -6  14       10.95       -5.64     16.19 o 
  -4  -5  14        0.13        5.87     14.49 o 
  -3  -5  14        9.12       -5.53     12.18 o 
  -2  -5  14        0.15       -9.15     10.88 o 
  -1  -5  14        1.47        9.64     11.42 o 
   0  -5  14       28.49       29.35     17.09 o 
   1  -5  14        2.90        8.56     12.38 o 
   2  -5  14        4.97        3.66     14.44 o 
  -5  -4  14        0.08      -10.38     10.38 o 
  -4  -4  14        8.35       -6.82     14.34 o 
  -3  -4  14        8.20       -1.88      9.13 o 
  -2  -4  14       20.56      -10.58     12.84 o 
  -1  -4  14        0.73       12.59     10.66 o 
   0  -4  14       17.64       22.24     13.52 o 
   1  -4  14       14.00       19.41     13.41 o 
   2  -4  14       21.81       29.19     13.40 o 
   3  -4  14        5.37      -12.26     12.26 o 
  -6  -3  14        1.48       11.53     12.23 o 
  -5  -3  14        8.77       -8.57     11.23 o 
  -4  -3  14       20.81       31.75     12.66 o 
  -3  -3  14       25.05       11.58     18.75 o 
  -2  -3  14        6.82       -0.70     13.29 o 
  -1  -3  14       24.92       -3.75     10.73 o 
   0  -3  14       36.52       51.53     19.83 o 
   1  -3  14       26.64        8.95     15.97 o 
   2  -3  14       15.32       18.33     13.88 o 
   3  -3  14        0.62       -6.05     11.97 o 
  -6  -2  14        0.24       -2.56      9.43 o 
  -5  -2  14       25.90        0.00     14.94 o 
  -4  -2  14       17.65       21.38     12.08 o 
  -3  -2  14       19.82       14.29     19.81 o 
  -2  -2  14        8.04       18.75     16.55 o 
  -1  -2  14       19.43       25.75     14.57 o 
   0  -2  14        9.97       -3.76     13.42 o 
   1  -2  14      103.78      119.60     30.90 o 
   2  -2  14        2.18       -9.46     12.13 o 
   3  -2  14       39.83       21.36     17.27 o 
  -6  -1  14        3.93       -3.86     13.49 o 
  -5  -1  14       97.63      101.38     13.65 o 
  -4  -1  14        1.84        2.98      7.87 o 
  -3  -1  14       13.06       11.13     16.85 o 
  -2  -1  14       47.56       18.35     21.06 o 
  -1  -1  14       81.76       76.58     27.16 o 
   0  -1  14        2.32       -5.36     21.28 o 
   1  -1  14        9.39       -0.27     13.02 o 
   2  -1  14       68.74       94.12     18.08 o 
   3  -1  14        1.11       18.53     14.14 o 
  -6   0  14       16.04       25.22     19.10 o 
  -5   0  14        2.25        2.11      8.40 o 
  -4   0  14        7.36       12.58      9.96 o 
  -3   0  14        3.84       -5.97     11.53 o 
  -2   0  14        9.74       15.99     16.45 o 
  -1   0  14       65.02       67.50     25.27 o 
   0   0  14       90.71       74.98     22.77 o 
   1   0  14       13.69       12.32     14.42 o 
   2   0  14        1.11        7.18     12.37 o 
  -7   1  14        9.04       -2.86     15.59 o 
  -6   1  14        2.42       -2.11     13.64 o 
  -5   1  14        1.68       -3.58      8.35 o 
  -4   1  14       57.76       55.53     23.07 o 
  -3   1  14        9.55       -3.86     14.84 o 
  -2   1  14       17.45       19.86     22.36 o 
  -1   1  14       35.98       19.20     16.52 o 
   0   1  14       72.25       54.67     18.23 o 
   1   1  14        5.80        7.53     14.07 o 
   2   1  14       22.32       31.36     18.40 o 
  -6   2  14        2.01        3.81     12.03 o 
  -5   2  14       46.09       20.41     19.46 o 
  -4   2  14        2.65       12.59     11.86 o 
  -3   2  14        0.48       15.29     13.59 o 
  -2   2  14        0.13       -8.47     11.78 o 
  -1   2  14       83.32      100.84     17.95 o 
   0   2  14       15.45       13.58     12.89 o 
   1   2  14        1.37       -7.33     13.03 o 
   2   2  14        0.14       19.40     13.38 o 
  -6   3  14        6.18       -1.60     12.94 o 
  -5   3  14       19.85       32.19     21.26 o 
  -4   3  14       11.40       41.52     17.70 o 
  -3   3  14       79.62       26.33     31.09 o 
  -2   3  14        4.71        1.54     11.52 o 
  -1   3  14        6.47       11.75     11.19 o 
   0   3  14       12.80       25.06     19.50 o 
   1   3  14        0.01        9.81     18.48 o 
  -6   4  14        3.39        0.65     15.59 o 
  -5   4  14        0.59        6.52     15.39 o 
  -4   4  14       45.76       40.87     24.82 o 
  -3   4  14       35.36       32.14     23.37 o 
  -2   4  14       20.02      -10.49     25.02 o 
  -1   4  14       20.75       16.74     14.52 o 
   0   4  14       10.87       15.16     15.55 o 
  -5   5  14       18.20       26.83     20.11 o 
  -4   5  14       17.22       14.89     19.35 o 
  -3   5  14        6.55       10.68     16.45 o 
  -2   5  14        5.83        9.00     15.69 o 
  -3  -5  15      106.98      121.92     21.93 o 
  -2  -5  15        0.01       -0.41     12.51 o 
  -1  -5  15       28.13       -0.25     14.67 o 
   0  -5  15        2.53        4.73     12.96 o 
   1  -5  15        2.91        6.82     13.55 o 
  -4  -4  15       24.85       32.14     19.76 o 
  -3  -4  15       30.04       32.90     15.56 o 
  -2  -4  15       40.02       38.40     19.86 o 
  -1  -4  15        0.00        8.81     12.81 o 
   0  -4  15        0.32        3.36     12.89 o 
   1  -4  15       19.73       -0.75     12.72 o 
  -5  -3  15        5.02        7.32     14.99 o 
  -4  -3  15        8.17        7.07     18.15 o 
  -3  -3  15       23.57        9.51     13.67 o 
  -2  -3  15        2.90        4.73     11.28 o 
  -1  -3  15       69.54       75.32     19.29 o 
   0  -3  15       40.46       64.66     27.13 o 
   1  -3  15        0.18       -2.88     11.54 o 
   2  -3  15        2.88       -7.04     11.01 o 
  -5  -2  15        5.94       17.05     16.14 o 
  -4  -2  15        8.80       14.59     14.79 o 
  -3  -2  15        8.80        4.11     11.64 o 
  -2  -2  15        0.18       -4.96     12.08 o 
  -1  -2  15       97.16      110.31     18.74 o 
   0  -2  15        7.10        8.21     24.74 o 
   1  -2  15       17.39       20.49     15.53 o 
   2  -2  15        1.82      -11.91     11.91 o 
  -6  -1  15        1.71        4.26     15.39 o 
  -5  -1  15        0.01       -5.57     14.34 o 
  -4  -1  15        1.23       -2.61     13.99 o 
  -3  -1  15        2.03       16.65     15.74 o 
  -2  -1  15       16.65        1.20     15.34 o 
  -1  -1  15       84.13       40.98     21.02 o 
   0  -1  15        0.02        4.30     11.00 o 
   1  -1  15        3.46       16.17     15.17 o 
   2  -1  15        7.00       -4.08     11.83 o 
  -6   0  15        0.09       -6.87     12.48 o 
  -5   0  15       47.15       20.06     23.32 o 
  -4   0  15        9.95        8.42     16.50 o 
  -3   0  15       14.88        3.66     13.84 o 
  -2   0  15       20.92       -4.56     12.84 o 
  -1   0  15       10.16       15.20     14.11 o 
   0   0  15        0.13       11.54     11.88 o 
   1   0  15        0.32        6.16     12.50 o 
  -6   1  15        5.27      -13.39     13.39 o 
  -5   1  15        0.53        6.87     16.95 o 
  -4   1  15       58.77       75.07     23.52 o 
  -3   1  15        5.28       -2.06     12.74 o 
  -2   1  15       11.23        0.93     10.03 o 
  -1   1  15        0.02       10.20     18.55 o 
   0   1  15        8.86       11.09     13.27 o 
   1   1  15       10.87      -11.36     13.45 o 
  -6   2  15       20.59        0.55     16.80 o 
  -5   2  15        4.65       -9.43     15.49 o 
  -4   2  15        1.09       10.58     15.74 o 
  -3   2  15        7.46      -14.14     14.14 o 
  -2   2  15        1.67       -2.49     11.14 o 
  -1   2  15        2.72       -5.07     11.02 o 
   0   2  15        7.85       13.89     15.17 o 
  -5   3  15        7.11       -4.86     15.24 o 
  -4   3  15        0.00       -7.87     15.29 o 
  -3   3  15        7.98        2.06     18.55 o 
  -2   3  15        4.27        3.84     13.56 o 
  -1   3  15        0.00       11.18     19.03 o 
  -4   4  15       80.13       53.06     23.67 o 
  -3   4  15       15.02       20.41     21.26 o 
  -2   4  15        0.07        5.48     12.59 o 
  -2  -4  16       20.49       24.89     16.16 o 
  -1  -4  16        0.00       -6.36     12.31 o 
  -3  -3  16       39.00       27.44     17.95 o 
  -2  -3  16        0.20        2.39     12.17 o 
  -1  -3  16       18.07        8.66     20.41 o 
   0  -3  16       13.10       20.50     18.13 o 
  -4  -2  16        8.33       -2.76     16.40 o 
  -3  -2  16        3.55        2.70     14.29 o 
  -2  -2  16       38.33       40.62     15.47 o 
  -1  -2  16       42.38       29.28     16.00 o 
   0  -2  16       15.20       12.86     14.45 o 
  -4  -1  16       13.93       38.66     19.65 o 
  -3  -1  16       43.23       31.42     15.86 o 
  -2  -1  16        0.01       11.49     29.78 o 
  -1  -1  16        0.97        9.76     15.83 o 
   0  -1  16        1.59       19.50     11.22 o 
  -5   0  16        0.00       -5.36     11.83 o 
  -4   0  16        1.16        0.60     14.49 o 
  -3   0  16       57.14       75.06     16.82 o 
  -2   0  16       37.26       12.98     15.63 o 
  -1   0  16        3.11        8.26     13.47 o 
   0   0  16        0.07       15.37     13.36 o 
  -4   1  16       37.83       25.47     23.52 o 
  -3   1  16        1.35        4.41     14.94 o 
  -2   1  16       18.41       15.30     13.67 o 
  -1   1  16        0.60       -7.82     10.89 o 
  -4   2  16        9.39        8.67     19.25 o 
  -3   2  16       34.84        2.96     19.96 o 
  -2   2  16       21.56       12.50     15.15 o 
                                                 
